# Supplementary material for: Revision of the subgenus Tinotus Sharp, stat. n., of the parasitoid rove-beetle genus Aleochara Gravenhorst (Coleoptera, Staphylinidae, Aleocharinae) from Japan, Taiwan, and the Russian Far East
Source: Zookeys. 2016 Feb 3;(559):81–106. doi: 10.3897/zookeys.559.6755 (PMC4768273; doi:10.3897/zookeys.559.6755)
Supplement: XML Treatment for Tinotus [file zookeys.559.6755-treatment1.xml]

<!DOCTYPE tp:taxon-treatment
  PUBLIC "-//TaxonX//DTD Taxonomic Treatment Publishing DTD v0 20100105//EN" "tax-treatment-NSO.dtd">
<tp:taxon-treatment xmlns:tp="http://www.plazi.org/taxpub"><tp:treatment-meta><kwd-group><label>Taxon classification</label><kwd><named-content content-type="kingdom">Animalia</named-content></kwd><kwd><named-content content-type="order">Coleoptera</named-content></kwd><kwd><named-content content-type="family">Staphylinidae</named-content></kwd></kwd-group><mixed-citation publication-type="journal"><person-group><name><surname>Yamamoto</surname><given-names>Shûhei</given-names></name><name><surname>Maruyama</surname><given-names>Munetoshi</given-names></name></person-group><article-title>Revision of the subgenus <italic><tp:taxon-name><tp:taxon-name-part taxon-name-part-type="subgenus">Tinotus</tp:taxon-name-part></tp:taxon-name></italic> Sharp, stat. n., of the parasitoid rove-beetle genus <italic><tp:taxon-name><tp:taxon-name-part taxon-name-part-type="genus">Aleochara</tp:taxon-name-part></tp:taxon-name></italic> Gravenhorst (<tp:taxon-name><tp:taxon-name-part taxon-name-part-type="order">Coleoptera</tp:taxon-name-part></tp:taxon-name>, <tp:taxon-name><tp:taxon-name-part taxon-name-part-type="family">Staphylinidae</tp:taxon-name-part></tp:taxon-name>, <tp:taxon-name><tp:taxon-name-part taxon-name-part-type="subfamily">Aleocharinae</tp:taxon-name-part></tp:taxon-name>) from Japan, Taiwan, and the Russian Far East</article-title><source>Zookeys</source><day>3</day><month>2</month><year>2016</year><volume>2016</volume><issue>559</issue><fpage>81</fpage><lpage>106</lpage><pub-id pub-id-type="doi">10.3897/zookeys.559.6755</pub-id></mixed-citation></tp:treatment-meta><tp:nomenclature><label>Subgenus</label><tp:taxon-name>
              <tp:taxon-name-part taxon-name-part-type="subgenus">Tinotus</tp:taxon-name-part>
            </tp:taxon-name><tp:taxon-authority>Sharp, 1883</tp:taxon-authority><tp:taxon-status xmlns:xlink="http://www.w3.org/1999/xlink" xlink:type="simple">stat. n.</tp:taxon-status><tp:nomenclature-citation-list><tp:nomenclature-citation><tp:taxon-name>
                  <tp:taxon-name-part taxon-name-part-type="subgenus">Tinotus</tp:taxon-name-part>
                </tp:taxon-name><comment>Sharp, 1883: 170. Type species: <italic><tp:taxon-name><tp:taxon-name-part taxon-name-part-type="genus">Tinotus</tp:taxon-name-part> <tp:taxon-name-part taxon-name-part-type="species">cavicollis</tp:taxon-name-part></tp:taxon-name></italic> Sharp, 1883. Fixed by Fenyes 1918: 25, by subsequent designation.</comment></tp:nomenclature-citation><tp:nomenclature-citation><tp:taxon-name>
                  <tp:taxon-name-part taxon-name-part-type="genus">Exaleochara</tp:taxon-name-part>
                </tp:taxon-name><comment>Keys, 1907: 102. Type species: <italic><tp:taxon-name><tp:taxon-name-part taxon-name-part-type="genus">Tinotus</tp:taxon-name-part> <tp:taxon-name-part taxon-name-part-type="species">morion</tp:taxon-name-part></tp:taxon-name></italic> Gravenhorst, 1802. Fixed by <xref ref-type="bibr" rid="B35">Klimaszewski et al. 2002</xref>: 284, by monotypy. As synonym of <italic><tp:taxon-name><tp:taxon-name-part taxon-name-part-type="subgenus">Tinotus</tp:taxon-name-part></tp:taxon-name></italic>: e.g., Bernhauer &amp; Scheerpeltz 1926: 713; <xref ref-type="bibr" rid="B7">Blackwelder 1952</xref>: 163; <xref ref-type="bibr" rid="B1">Ashe 2000</xref>: 360; <xref ref-type="bibr" rid="B29">Hanley 2002</xref>: 457; <xref ref-type="bibr" rid="B35">Klimaszewski et al. 2002</xref>: 284; <xref ref-type="bibr" rid="B25">Gouix and Klimaszewski 2007</xref>: 30; <xref ref-type="bibr" rid="B70">Schülke and Smetana 2015</xref>: 505.</comment></tp:nomenclature-citation><tp:nomenclature-citation><tp:taxon-name>
                  <tp:taxon-name-part taxon-name-part-type="genus">Acrimea</tp:taxon-name-part>
                </tp:taxon-name><comment>Casey, 1911: 14. Type species: <italic><tp:taxon-name><tp:taxon-name-part taxon-name-part-type="genus">Acrimea</tp:taxon-name-part> <tp:taxon-name-part taxon-name-part-type="species">resecta</tp:taxon-name-part></tp:taxon-name></italic> Casey, 1911. Fixed by Fenyes 1918: 20, by subsequent designation. Synonymized by <xref ref-type="bibr" rid="B26">Gusarov 2003</xref>: 353.</comment></tp:nomenclature-citation><tp:nomenclature-citation><tp:taxon-name>
              <tp:taxon-name-part taxon-name-part-type="subgenus">Tinotus</tp:taxon-name-part>
            </tp:taxon-name><comment>See further references in <xref ref-type="bibr" rid="B29">Hanley (2002)</xref>, <xref ref-type="bibr" rid="B35">Klimaszewski et al. (2002)</xref>, and <xref ref-type="bibr" rid="B26">Gusarov (2003)</xref>.</comment></tp:nomenclature-citation></tp:nomenclature-citation-list></tp:nomenclature><tp:treatment-sec sec-type="Diagnosis"><title>Diagnosis.</title><p>This subgenus is rather easily distinguished from the other congeneric taxa by 1) compact, small (&lt; 4 mm), and 2) strongly spindle-shaped body; 3) 4-5-5 tarsal formula (5-5-5 in the other subgenera of <italic><tp:taxon-name><tp:taxon-name-part taxon-name-part-type="genus">Aleochara</tp:taxon-name-part></tp:taxon-name></italic>); 4) fully carinate mesoventrite; 5) wide and 6) truncate apex of intercoxal process of mesoventrite, 7) and its apex reaching to apex of intercoxal process of metaventrite; 8) median lobe of aedeagus with developed flagellum; 9) female spermatheca without apical invagination of spermathecal head (<italic>sensu</italic> <xref ref-type="bibr" rid="B78">Welch 1997</xref>) and, 10) coiled basally. Minute characters on mouthparts probably define the subgenus as well, e.g., setula <italic>a</italic> on the first segment of labial palpi located at nearly apical margin of the segment (Fig. <xref ref-type="fig" rid="F2">5</xref>; see also <xref ref-type="bibr" rid="B67">Sawada 1987</xref>).</p></tp:treatment-sec><tp:treatment-sec sec-type="Remarks"><title>Remarks.</title><p>See other characters mentioned in detail by <xref ref-type="bibr" rid="B29">Hanley (2002)</xref> and <xref ref-type="bibr" rid="B35">Klimaszewski et al. (2002)</xref>.</p></tp:treatment-sec><tp:treatment-sec sec-type="Systematic position"><title>Systematic position.</title><p>Sharp’s (1833) original description of <italic><tp:taxon-name><tp:taxon-name-part taxon-name-part-type="subgenus">Tinotus</tp:taxon-name-part></tp:taxon-name></italic> placed this taxon in the group <tp:taxon-name><tp:taxon-name-part taxon-name-part-type="subtribe">Myrmedoniina</tp:taxon-name-part></tp:taxon-name> (= <tp:taxon-name><tp:taxon-name-part taxon-name-part-type="tribe">Lomechusini</tp:taxon-name-part></tp:taxon-name>) due to its 4-5-5 tarsal formula. Since, <italic><tp:taxon-name><tp:taxon-name-part taxon-name-part-type="subgenus">Tinotus</tp:taxon-name-part></tp:taxon-name></italic> has also been placed in <tp:taxon-name><tp:taxon-name-part taxon-name-part-type="tribe">Hoplandriini</tp:taxon-name-part></tp:taxon-name> (e.g., <xref ref-type="bibr" rid="B71">Seevers 1978</xref>) or <tp:taxon-name><tp:taxon-name-part taxon-name-part-type="tribe">Aleocharini</tp:taxon-name-part></tp:taxon-name> <!--PageBreak-->(e.g., <xref ref-type="bibr" rid="B38">Lohse 1974</xref>), mainly based on the presence of a pseudosegment on the maxillary and labial palpi (see <xref ref-type="bibr" rid="B29">Hanley 2002</xref> for a historical review).</p><p>In contrast to these ambiguities, recent studies have refuted all tribal placements other than <tp:taxon-name><tp:taxon-name-part taxon-name-part-type="tribe">Aleocharini</tp:taxon-name-part></tp:taxon-name>. <xref ref-type="bibr" rid="B29">Hanley (2002)</xref> recognized <italic><tp:taxon-name><tp:taxon-name-part taxon-name-part-type="subgenus">Tinotus</tp:taxon-name-part></tp:taxon-name></italic> within <tp:taxon-name><tp:taxon-name-part taxon-name-part-type="tribe">Aleocharini</tp:taxon-name-part></tp:taxon-name>, suggesting a close relationship with the genus <italic><tp:taxon-name><tp:taxon-name-part taxon-name-part-type="genus">Aleochara</tp:taxon-name-part></tp:taxon-name></italic>, based on the seven shared morphological characteristics of the genus, e.g., bifid to crescent-shaped apex of the ligula. According to the extensive molecular study of <italic><tp:taxon-name><tp:taxon-name-part taxon-name-part-type="genus">Aleochara</tp:taxon-name-part></tp:taxon-name></italic> by <xref ref-type="bibr" rid="B43">Maus et al. (2001)</xref>, <italic><tp:taxon-name><tp:taxon-name-part taxon-name-part-type="subgenus">Tinotus</tp:taxon-name-part></tp:taxon-name></italic> was fully resolved within the “<italic><tp:taxon-name><tp:taxon-name-part taxon-name-part-type="species">bilineata</tp:taxon-name-part></tp:taxon-name></italic> clade” of <italic><tp:taxon-name><tp:taxon-name-part taxon-name-part-type="genus">Aleochara</tp:taxon-name-part></tp:taxon-name></italic>. Similarly, <xref ref-type="bibr" rid="B48">Osswald et al. (2013)</xref>, who used significantly fewer species (only four species of <italic><tp:taxon-name><tp:taxon-name-part taxon-name-part-type="genus">Aleochara</tp:taxon-name-part></tp:taxon-name></italic>, one of which is <italic><tp:taxon-name><tp:taxon-name-part taxon-name-part-type="subgenus">Tinotus</tp:taxon-name-part></tp:taxon-name></italic>) but analyzed them with much more molecular markers (4599 bp), also supported the assignment of <italic><tp:taxon-name><tp:taxon-name-part taxon-name-part-type="subgenus">Tinotus</tp:taxon-name-part></tp:taxon-name></italic> to <italic><tp:taxon-name><tp:taxon-name-part taxon-name-part-type="genus">Aleochara</tp:taxon-name-part></tp:taxon-name></italic>.</p><p>In our morphological study of <italic><tp:taxon-name><tp:taxon-name-part taxon-name-part-type="subgenus">Tinotus</tp:taxon-name-part></tp:taxon-name></italic> and <italic><tp:taxon-name><tp:taxon-name-part taxon-name-part-type="genus">Aleochara</tp:taxon-name-part></tp:taxon-name></italic> species, we found numerous morphological similarities between these genera, including a long intercoxal process of mesoventrite, except for the 4-5-5 tarsal segmentation in <italic><tp:taxon-name><tp:taxon-name-part taxon-name-part-type="subgenus">Tinotus</tp:taxon-name-part></tp:taxon-name></italic> (5-5-5 in <italic><tp:taxon-name><tp:taxon-name-part taxon-name-part-type="genus">Aleochara</tp:taxon-name-part></tp:taxon-name></italic>). Among the subgenera of <italic><tp:taxon-name><tp:taxon-name-part taxon-name-part-type="genus">Aleochara</tp:taxon-name-part></tp:taxon-name></italic>, <tp:taxon-name><tp:taxon-name-part taxon-name-part-type="subgenus">Tinotus</tp:taxon-name-part></tp:taxon-name> shares characters with the  <tp:taxon-name><tp:taxon-name-part taxon-name-part-type="infraspecific-rank">subgenus</tp:taxon-name-part> <tp:taxon-name-part taxon-name-part-type="subgenus">Xenochara</tp:taxon-name-part></tp:taxon-name> Mulsant &amp; Rey, 1874, i.e., carinate mesoventrite and fusiform body (including convexed pronotum). Remarkably, the subgenus <italic><tp:taxon-name><tp:taxon-name-part taxon-name-part-type="genus">Coprochara</tp:taxon-name-part></tp:taxon-name></italic> Mulsant &amp; Rey, 1874 seems to be significantly more closely related to <italic><tp:taxon-name><tp:taxon-name-part taxon-name-part-type="subgenus">Tinotus</tp:taxon-name-part></tp:taxon-name></italic>. In fact, they share some important characters, including a completely carinate mesoventrite and a coiled spermatheca (<xref ref-type="bibr" rid="B81">Yamamoto and Maruyama 2013</xref>). <xref ref-type="bibr" rid="B43">Maus et al. (2001)</xref> also implied that both subgenera are phylogenetically close to <italic><tp:taxon-name><tp:taxon-name-part taxon-name-part-type="subgenus">Tinotus</tp:taxon-name-part></tp:taxon-name></italic>. Reduction of the antennal segment or tarsal segmentation in <tp:taxon-name><tp:taxon-name-part taxon-name-part-type="subfamily">Aleocharinae</tp:taxon-name-part></tp:taxon-name> is associated rather frequently with miniaturization of their body size (e.g., tribes <tp:taxon-name><tp:taxon-name-part taxon-name-part-type="tribe">Hypocyphtini</tp:taxon-name-part></tp:taxon-name> and <tp:taxon-name><tp:taxon-name-part taxon-name-part-type="tribe">Mesoporini</tp:taxon-name-part></tp:taxon-name>), and <italic><tp:taxon-name><tp:taxon-name-part taxon-name-part-type="subgenus">Tinotus</tp:taxon-name-part></tp:taxon-name></italic> species are possibly no exception. Therefore, no significant character exists to distinguish <italic><tp:taxon-name><tp:taxon-name-part taxon-name-part-type="subgenus">Tinotus</tp:taxon-name-part></tp:taxon-name></italic> from <italic><tp:taxon-name><tp:taxon-name-part taxon-name-part-type="genus">Aleochara</tp:taxon-name-part></tp:taxon-name></italic> at the genus level. We herein transfer <italic><tp:taxon-name><tp:taxon-name-part taxon-name-part-type="subgenus">Tinotus</tp:taxon-name-part></tp:taxon-name></italic>, as the 19th subgenus, to the genus <italic><tp:taxon-name><tp:taxon-name-part taxon-name-part-type="genus">Aleochara</tp:taxon-name-part></tp:taxon-name></italic>.</p></tp:treatment-sec><tp:treatment-sec><!--Section generated to contain objects referenced in tp:taxon-treatment.--><fig id="F2" position="float" orientation="portrait"><label>Figures 4–8.</label><caption><p>Body parts of <tp:taxon-name><tp:taxon-name-part taxon-name-part-type="genus">Aleochara</tp:taxon-name-part> (<tp:taxon-name-part taxon-name-part-type="subgenus">Tinotus</tp:taxon-name-part>) <tp:taxon-name-part taxon-name-part-type="species">morion</tp:taxon-name-part></tp:taxon-name> of male: <bold>4</bold> right antenna <bold>5</bold> labium <bold>6</bold> maxilla <bold>7</bold> labrum <bold>8</bold> mentum.</p></caption><graphic xmlns:xlink="http://www.w3.org/1999/xlink" xlink:href="zookeys-559-081-g002.jpg" position="float" orientation="portrait" xlink:type="simple" id="oo_76126.jpg"/></fig></tp:treatment-sec><ref-list><ref id="B35"><mixed-citation xmlns:xlink="http://www.w3.org/1999/xlink" xlink:type="simple">
          <person-group><name name-style="western"><surname>Klimaszewski</surname><given-names>J</given-names></name><name name-style="western"><surname>Pelletier</surname><given-names>G</given-names></name><name name-style="western"><surname>Sweeney</surname><given-names>J</given-names></name></person-group> (<year>2002</year>) <article-title>Genus <italic><tp:taxon-name><tp:taxon-name-part taxon-name-part-type="subgenus">Tinotus</tp:taxon-name-part></tp:taxon-name></italic> (<tp:taxon-name><tp:taxon-name-part taxon-name-part-type="order">Coleoptera</tp:taxon-name-part></tp:taxon-name>: <tp:taxon-name><tp:taxon-name-part taxon-name-part-type="family">Staphylinidae</tp:taxon-name-part></tp:taxon-name>, <tp:taxon-name><tp:taxon-name-part taxon-name-part-type="subfamily">Aleocharinae</tp:taxon-name-part></tp:taxon-name>) from America north of Mexico: review of the types, distribution records, and key to species.</article-title> <source>Canadian Entomologist</source> <volume>134</volume>(<issue>3</issue>): <fpage>281</fpage>–<lpage>298</lpage>. doi: <ext-link xlink:type="simple" ext-link-type="doi" xlink:href="10.4039/Ent134281-3">10.4039/Ent134281-3</ext-link></mixed-citation></ref><ref id="B7"><mixed-citation xmlns:xlink="http://www.w3.org/1999/xlink" xlink:type="simple">
          <person-group><name name-style="western"><surname>Blackwelder</surname><given-names>RE</given-names></name></person-group> (<year>1952</year>) <article-title>The generic names of the beetle family <tp:taxon-name><tp:taxon-name-part taxon-name-part-type="family">Staphylinidae</tp:taxon-name-part></tp:taxon-name>, with an essay on genotypy.</article-title> <source>United States National Museum Bulletin</source> <volume>200</volume>: <fpage>1</fpage>–<lpage>483</lpage>.</mixed-citation></ref><ref id="B1"><mixed-citation xmlns:xlink="http://www.w3.org/1999/xlink" xlink:type="simple">
          <person-group><name name-style="western"><surname>Ashe</surname><given-names>JS</given-names></name></person-group> (<year>2000</year>) <article-title><tp:taxon-name><tp:taxon-name-part taxon-name-part-type="subfamily">Aleocharinae</tp:taxon-name-part></tp:taxon-name>.</article-title> In: <person-group><name name-style="western"><surname>Arnett</surname><given-names>RH</given-names></name><name name-style="western"><surname>Thomas</surname><given-names>MC</given-names></name></person-group> (<role>Eds</role>) <source>American Beetles (Vol. 1) – <tp:taxon-name><tp:taxon-name-part taxon-name-part-type="suborder">Archostemata</tp:taxon-name-part></tp:taxon-name>, <tp:taxon-name><tp:taxon-name-part taxon-name-part-type="suborder">Myxophaga</tp:taxon-name-part></tp:taxon-name>, <tp:taxon-name><tp:taxon-name-part taxon-name-part-type="suborder">Adephaga</tp:taxon-name-part></tp:taxon-name>, <tp:taxon-name><tp:taxon-name-part taxon-name-part-type="suborder">Polyphaga</tp:taxon-name-part></tp:taxon-name>: <tp:taxon-name><tp:taxon-name-part taxon-name-part-type="infraorder">Staphyliniformia</tp:taxon-name-part></tp:taxon-name></source>. <publisher-name>CRC Press</publisher-name>, <publisher-loc>Boca Raton</publisher-loc>, <fpage>272</fpage>–<lpage>418</lpage>.</mixed-citation></ref><ref id="B29"><mixed-citation xmlns:xlink="http://www.w3.org/1999/xlink" xlink:type="simple">
          <person-group><name name-style="western"><surname>Hanley</surname><given-names>RS</given-names></name></person-group> (<year>2002</year>) <article-title>A new species of Mexican <italic><tp:taxon-name><tp:taxon-name-part taxon-name-part-type="subgenus">Tinotus</tp:taxon-name-part></tp:taxon-name></italic> from the refuse piles of <italic><tp:taxon-name><tp:taxon-name-part taxon-name-part-type="genus">Atta</tp:taxon-name-part></tp:taxon-name></italic> ants, including an annotated world catalog of <italic><tp:taxon-name><tp:taxon-name-part taxon-name-part-type="subgenus">Tinotus</tp:taxon-name-part></tp:taxon-name></italic> (<tp:taxon-name><tp:taxon-name-part taxon-name-part-type="order">Coleoptera</tp:taxon-name-part></tp:taxon-name>: <tp:taxon-name><tp:taxon-name-part taxon-name-part-type="family">Staphylinidae</tp:taxon-name-part></tp:taxon-name>: <tp:taxon-name><tp:taxon-name-part taxon-name-part-type="subfamily">Aleocharinae</tp:taxon-name-part></tp:taxon-name>: <tp:taxon-name><tp:taxon-name-part taxon-name-part-type="tribe">Aleocharini</tp:taxon-name-part></tp:taxon-name>).</article-title> <source>Coleopterists Bulletin</source> <volume>56</volume>(<issue>4</issue>): <fpage>453</fpage>–<lpage>471</lpage>. doi: <ext-link xlink:type="simple" ext-link-type="doi" xlink:href="10.1649/0010-065X(2002)056[0453:ANSOMT]2.0.CO;2">10.1649/0010-065X(2002)056[0453:ANSOMT]2.0.CO;2</ext-link></mixed-citation></ref><ref id="B25"><mixed-citation xmlns:xlink="http://www.w3.org/1999/xlink" xlink:type="simple">
          <person-group><name name-style="western"><surname>Gouix</surname><given-names>N</given-names></name><name name-style="western"><surname>Klimaszewski</surname><given-names>J</given-names></name></person-group> (<year>2007</year>) <source>Catalogue of aleocharine rove beetles of Canada and Alaska (<tp:taxon-name><tp:taxon-name-part taxon-name-part-type="order">Coleoptera</tp:taxon-name-part></tp:taxon-name>, <tp:taxon-name><tp:taxon-name-part taxon-name-part-type="family">Staphylinidae</tp:taxon-name-part></tp:taxon-name>, <tp:taxon-name><tp:taxon-name-part taxon-name-part-type="subfamily">Aleocharinae</tp:taxon-name-part></tp:taxon-name>).</source> <publisher-name>Pensoft Publishers</publisher-name>, <publisher-loc>Sofia and Moscow</publisher-loc>, <size units="page">165 pp</size>.</mixed-citation></ref><ref id="B70"><mixed-citation xmlns:xlink="http://www.w3.org/1999/xlink" xlink:type="simple">
          <person-group><name name-style="western"><surname>Schülke</surname><given-names>M</given-names></name><name name-style="western"><surname>Smetana</surname><given-names>A</given-names></name></person-group> (<year>2015</year>) <article-title><tp:taxon-name><tp:taxon-name-part taxon-name-part-type="family">Staphylinidae</tp:taxon-name-part></tp:taxon-name>.</article-title> In: <person-group><name name-style="western"><surname>Löbl</surname><given-names>I</given-names></name><name name-style="western"><surname>Löbl</surname><given-names>D</given-names></name></person-group> (<role>Eds</role>) <source>Catalogue of Palaearctic <tp:taxon-name><tp:taxon-name-part taxon-name-part-type="order">Coleoptera</tp:taxon-name-part></tp:taxon-name>, revised and updated edition. Vol. 2. <tp:taxon-name><tp:taxon-name-part taxon-name-part-type="superfamily">Hydrophiloidea</tp:taxon-name-part></tp:taxon-name>, <tp:taxon-name><tp:taxon-name-part taxon-name-part-type="superfamily">Staphylinoidea</tp:taxon-name-part></tp:taxon-name></source>. <publisher-name>Brill</publisher-name>, <publisher-loc>Leiden</publisher-loc>, <fpage>304</fpage>–<lpage>1134</lpage>.</mixed-citation></ref><ref id="B26"><mixed-citation xmlns:xlink="http://www.w3.org/1999/xlink" xlink:type="simple">
          <person-group><name name-style="western"><surname>Gusarov</surname><given-names>VI</given-names></name></person-group> (<year>2003</year>) <article-title>Revision of some types of North American aleocharines (<tp:taxon-name><tp:taxon-name-part taxon-name-part-type="order">Coleoptera</tp:taxon-name-part></tp:taxon-name>: <tp:taxon-name><tp:taxon-name-part taxon-name-part-type="family">Staphylinidae</tp:taxon-name-part></tp:taxon-name>: <tp:taxon-name><tp:taxon-name-part taxon-name-part-type="subfamily">Aleocharinae</tp:taxon-name-part></tp:taxon-name>), with synonymic notes.</article-title> <source>Zootaxa</source> <volume>353</volume>: <fpage>1</fpage>–<lpage>134</lpage>.</mixed-citation></ref><ref id="B78"><mixed-citation xmlns:xlink="http://www.w3.org/1999/xlink" xlink:type="simple">
          <person-group><name name-style="western"><surname>Welch</surname><given-names>RC</given-names></name></person-group> (<year>1997</year>) <article-title>The British species of the genus <italic><tp:taxon-name><tp:taxon-name-part taxon-name-part-type="genus">Aleochara</tp:taxon-name-part></tp:taxon-name></italic> Gravenhorst (<tp:taxon-name><tp:taxon-name-part taxon-name-part-type="family">Staphylinidae</tp:taxon-name-part></tp:taxon-name>).</article-title> <source>Coleopterist</source> <volume>6</volume>(<issue>1</issue>): <fpage>1</fpage>–<lpage>45</lpage>.</mixed-citation></ref><ref id="B67"><mixed-citation xmlns:xlink="http://www.w3.org/1999/xlink" xlink:type="simple">
          <person-group><name name-style="western"><surname>Sawada</surname><given-names>K</given-names></name></person-group> (<year>1987</year>) <article-title><italic><tp:taxon-name><tp:taxon-name-part taxon-name-part-type="genus">Atheta</tp:taxon-name-part></tp:taxon-name></italic> and its allies of Southeast Asia (<tp:taxon-name><tp:taxon-name-part taxon-name-part-type="order">Coleoptera</tp:taxon-name-part></tp:taxon-name>: <tp:taxon-name><tp:taxon-name-part taxon-name-part-type="family">Staphylinidae</tp:taxon-name-part></tp:taxon-name>). V. Singaporean species described in Cameron, 1920.</article-title> <source>Contributions from the Biological Laboratory, Kyoto University</source> <volume>27</volume>(<issue>2</issue>): <fpage>137</fpage>–<lpage>150</lpage>.</mixed-citation></ref><ref id="B71"><mixed-citation xmlns:xlink="http://www.w3.org/1999/xlink" xlink:type="simple">
          <person-group><name name-style="western"><surname>Seevers</surname><given-names>CH</given-names></name></person-group> (<year>1978</year>) <article-title>A generic and tribal revision of the North American <tp:taxon-name><tp:taxon-name-part taxon-name-part-type="subfamily">Aleocharinae</tp:taxon-name-part></tp:taxon-name> (<tp:taxon-name><tp:taxon-name-part taxon-name-part-type="order">Coleoptera</tp:taxon-name-part></tp:taxon-name>: <tp:taxon-name><tp:taxon-name-part taxon-name-part-type="family">Staphylinidae</tp:taxon-name-part></tp:taxon-name>).</article-title> <source>Fieldiana Zoology</source> <volume>71</volume>: <fpage>1</fpage>–<lpage>289</lpage>.</mixed-citation></ref><ref id="B38"><mixed-citation xmlns:xlink="http://www.w3.org/1999/xlink" xlink:type="simple">
          <person-group><name name-style="western"><surname>Lohse</surname><given-names>GA</given-names></name></person-group> (<year>1974</year>) <source>Die Käfer Mitteleuropas. Bd. 5. <tp:taxon-name><tp:taxon-name-part taxon-name-part-type="family">Staphylinidae</tp:taxon-name-part></tp:taxon-name> II (<tp:taxon-name><tp:taxon-name-part taxon-name-part-type="subfamily">Hypocyphtinae</tp:taxon-name-part></tp:taxon-name> und <tp:taxon-name><tp:taxon-name-part taxon-name-part-type="subfamily">Aleocharinae</tp:taxon-name-part></tp:taxon-name>) <tp:taxon-name><tp:taxon-name-part taxon-name-part-type="family">Pselaphidae</tp:taxon-name-part></tp:taxon-name>.</source> <publisher-name>Goeke &amp; Evers</publisher-name>, <publisher-loc>Krefeld</publisher-loc>, <size units="page">381 pp</size>.</mixed-citation></ref><ref id="B43"><mixed-citation xmlns:xlink="http://www.w3.org/1999/xlink" xlink:type="simple">
          <person-group><name name-style="western"><surname>Maus</surname><given-names>CH</given-names></name><name name-style="western"><surname>Peschke</surname><given-names>K</given-names></name><name name-style="western"><surname>Dobler</surname><given-names>S</given-names></name></person-group> (<year>2001</year>) <article-title>Phylogeny of the genus <italic><tp:taxon-name><tp:taxon-name-part taxon-name-part-type="genus">Aleochara</tp:taxon-name-part></tp:taxon-name></italic> inferred from mitochondrial cytochrome oxidase sequences (<tp:taxon-name><tp:taxon-name-part taxon-name-part-type="order">Coleoptera</tp:taxon-name-part></tp:taxon-name>: <tp:taxon-name><tp:taxon-name-part taxon-name-part-type="family">Staphylinidae</tp:taxon-name-part></tp:taxon-name>).</article-title> <source>Molecular Phylogenetics and Evolution</source> <volume>18</volume>(<issue>2</issue>): <fpage>202</fpage>–<lpage>216</lpage>. doi: <ext-link xlink:type="simple" ext-link-type="doi" xlink:href="10.1006/mpev.2000.0874">10.1006/mpev.2000.0874</ext-link></mixed-citation></ref><ref id="B48"><mixed-citation xmlns:xlink="http://www.w3.org/1999/xlink" xlink:type="simple">
          <person-group><name name-style="western"><surname>Osswald</surname><given-names>J</given-names></name><name name-style="western"><surname>Bachmann</surname><given-names>L</given-names></name><name name-style="western"><surname>Gusarov</surname><given-names>VI</given-names></name></person-group> (<year>2013</year>) <article-title>Molecular phylogeny of the beetle tribe <tp:taxon-name><tp:taxon-name-part taxon-name-part-type="tribe">Oxypodini</tp:taxon-name-part></tp:taxon-name> (<tp:taxon-name><tp:taxon-name-part taxon-name-part-type="order">Coleoptera</tp:taxon-name-part></tp:taxon-name>: <tp:taxon-name><tp:taxon-name-part taxon-name-part-type="family">Staphylinidae</tp:taxon-name-part></tp:taxon-name>: <tp:taxon-name><tp:taxon-name-part taxon-name-part-type="subfamily">Aleocharinae</tp:taxon-name-part></tp:taxon-name>).</article-title> <source>Systematic Entomology</source> <volume>38</volume>(<issue>3</issue>): <fpage>507</fpage>–<lpage>522</lpage>. doi: <ext-link xlink:type="simple" ext-link-type="doi" xlink:href="10.1111/syen.12011">10.1111/syen.12011</ext-link></mixed-citation></ref><ref id="B81"><mixed-citation xmlns:xlink="http://www.w3.org/1999/xlink" xlink:type="simple">
          <person-group><name name-style="western"><surname>Yamamoto</surname><given-names>S</given-names></name><name name-style="western"><surname>Maruyama</surname><given-names>M</given-names></name></person-group> (<year>2013</year>) <article-title>Revision of the subgenus <italic><tp:taxon-name><tp:taxon-name-part taxon-name-part-type="genus">Coprochara</tp:taxon-name-part></tp:taxon-name></italic> Mulsant &amp; Rey of the genus <italic><tp:taxon-name><tp:taxon-name-part taxon-name-part-type="genus">Aleochara</tp:taxon-name-part></tp:taxon-name></italic> Gravenhorst from Japan (<tp:taxon-name><tp:taxon-name-part taxon-name-part-type="order">Coleoptera</tp:taxon-name-part></tp:taxon-name>: <tp:taxon-name><tp:taxon-name-part taxon-name-part-type="family">Staphylinidae</tp:taxon-name-part></tp:taxon-name>: <tp:taxon-name><tp:taxon-name-part taxon-name-part-type="subfamily">Aleocharinae</tp:taxon-name-part></tp:taxon-name>).</article-title> <source>Zootaxa</source> <volume>3641</volume>(<issue>3</issue>): <fpage>201</fpage>–<lpage>222</lpage>. doi: <ext-link xlink:type="simple" ext-link-type="doi" xlink:href="10.11646/zootaxa.3641.3.1">10.11646/zootaxa.3641.3.1</ext-link></mixed-citation></ref></ref-list></tp:taxon-treatment>
