# Supplementary material for: Revision of the subgenus Tinotus Sharp, stat. n., of the parasitoid rove-beetle genus Aleochara Gravenhorst (Coleoptera, Staphylinidae, Aleocharinae) from Japan, Taiwan, and the Russian Far East
Source: Zookeys. 2016 Feb 3;(559):81–106. doi: 10.3897/zookeys.559.6755 (PMC4768273; doi:10.3897/zookeys.559.6755)
Supplement: XML Treatment for Aleochara (Tinotus) morion [file zookeys.559.6755-treatment2.xml]

<!DOCTYPE tp:taxon-treatment
  PUBLIC "-//TaxonX//DTD Taxonomic Treatment Publishing DTD v0 20100105//EN" "tax-treatment-NSO.dtd">
<tp:taxon-treatment xmlns:tp="http://www.plazi.org/taxpub"><tp:treatment-meta><kwd-group><label>Taxon classification</label><kwd><named-content content-type="kingdom">Animalia</named-content></kwd><kwd><named-content content-type="order">Coleoptera</named-content></kwd><kwd><named-content content-type="family">Staphylinidae</named-content></kwd></kwd-group><mixed-citation publication-type="journal"><person-group><name><surname>Yamamoto</surname><given-names>Shûhei</given-names></name><name><surname>Maruyama</surname><given-names>Munetoshi</given-names></name></person-group><article-title>Revision of the subgenus <italic><tp:taxon-name><tp:taxon-name-part taxon-name-part-type="subgenus">Tinotus</tp:taxon-name-part></tp:taxon-name></italic> Sharp, stat. n., of the parasitoid rove-beetle genus <italic><tp:taxon-name><tp:taxon-name-part taxon-name-part-type="genus">Aleochara</tp:taxon-name-part></tp:taxon-name></italic> Gravenhorst (<tp:taxon-name><tp:taxon-name-part taxon-name-part-type="order">Coleoptera</tp:taxon-name-part></tp:taxon-name>, <tp:taxon-name><tp:taxon-name-part taxon-name-part-type="family">Staphylinidae</tp:taxon-name-part></tp:taxon-name>, <tp:taxon-name><tp:taxon-name-part taxon-name-part-type="subfamily">Aleocharinae</tp:taxon-name-part></tp:taxon-name>) from Japan, Taiwan, and the Russian Far East</article-title><source>Zookeys</source><day>3</day><month>2</month><year>2016</year><volume>2016</volume><issue>559</issue><fpage>81</fpage><lpage>106</lpage><pub-id pub-id-type="doi">10.3897/zookeys.559.6755</pub-id></mixed-citation></tp:treatment-meta><tp:nomenclature><tp:taxon-name>
              <tp:taxon-name-part taxon-name-part-type="genus">Aleochara</tp:taxon-name-part>
              (<tp:taxon-name-part taxon-name-part-type="subgenus">Tinotus</tp:taxon-name-part>)
              <tp:taxon-name-part taxon-name-part-type="species">morion</tp:taxon-name-part>
            </tp:taxon-name><tp:taxon-authority>Gravenhorst, 1802</tp:taxon-authority><tp:taxon-status xmlns:xlink="http://www.w3.org/1999/xlink" xlink:type="simple">comb. n.</tp:taxon-status><xref ref-type="fig" rid="F1">Figs 1</xref><xref ref-type="fig" rid="F2">, 4–8</xref><xref ref-type="fig" rid="F3">, 9–11</xref><xref ref-type="fig" rid="F4">, 12–19</xref><xref ref-type="fig" rid="F7">, 36</xref><tp:nomenclature-citation-list><tp:nomenclature-citation><tp:taxon-name>
                  <tp:taxon-name-part taxon-name-part-type="genus">Aleochara</tp:taxon-name-part> <tp:taxon-name-part taxon-name-part-type="species">morion</tp:taxon-name-part></tp:taxon-name><comment>Gravenhorst, 1802: 97 (original description).</comment></tp:nomenclature-citation><tp:nomenclature-citation><tp:taxon-name>
                  <tp:taxon-name-part taxon-name-part-type="genus">Tinotus</tp:taxon-name-part> <tp:taxon-name-part taxon-name-part-type="species">morion</tp:taxon-name-part></tp:taxon-name><comment>: <xref ref-type="bibr" rid="B71">Seevers 1978</xref>: 196 (male genitalia figured); <xref ref-type="bibr" rid="B29">Hanley 2002</xref>: 463 (catalogue of world species of <italic><tp:taxon-name><tp:taxon-name-part taxon-name-part-type="subgenus">Tinotus</tp:taxon-name-part></tp:taxon-name></italic>); <xref ref-type="bibr" rid="B35">Klimaszewski et al. 2002</xref>: 285 (key to Nearctic species of <italic><tp:taxon-name><tp:taxon-name-part taxon-name-part-type="subgenus">Tinotus</tp:taxon-name-part></tp:taxon-name></italic>), 294 (redescription); <xref ref-type="bibr" rid="B75">Smetana 2004</xref>: 362 (catalogue of Palearctic species of <tp:taxon-name><tp:taxon-name-part taxon-name-part-type="subfamily">Aleocharinae</tp:taxon-name-part></tp:taxon-name>); <xref ref-type="bibr" rid="B25">Gouix and Klimaszewski 2007</xref>: 30 (catalogue of Canadian and Alaskan species of <tp:taxon-name><tp:taxon-name-part taxon-name-part-type="subfamily">Aleocharinae</tp:taxon-name-part></tp:taxon-name>), 149 (dorsal habitus photographed); <xref ref-type="bibr" rid="B33">Klimaszewski et al. 2013</xref>: 16 (catalogue of Canadian <tp:taxon-name><tp:taxon-name-part taxon-name-part-type="family">Staphylinidae</tp:taxon-name-part></tp:taxon-name>), 60 (redescription), 247 (dorsal habitus photographed), 273 (male and female genitalia figured); <xref ref-type="bibr" rid="B70">Schülke and Smetana 2015</xref>: 506 (catalogue of Palearctic species of <tp:taxon-name><tp:taxon-name-part taxon-name-part-type="subfamily">Aleocharinae</tp:taxon-name-part></tp:taxon-name>).</comment></tp:nomenclature-citation><tp:nomenclature-citation><tp:taxon-name>
              <tp:taxon-name-part taxon-name-part-type="genus">Aleochara</tp:taxon-name-part>
              (<tp:taxon-name-part taxon-name-part-type="subgenus">Tinotus</tp:taxon-name-part>)
              <tp:taxon-name-part taxon-name-part-type="species">morion</tp:taxon-name-part>
            </tp:taxon-name><comment>See other references and synonymies in <xref ref-type="bibr" rid="B29">Hanley (2002)</xref> and <xref ref-type="bibr" rid="B35">Klimaszewski et al. (2002)</xref>.</comment></tp:nomenclature-citation></tp:nomenclature-citation-list></tp:nomenclature><tp:treatment-sec sec-type="Type locality"><title>Type locality.</title><p>Braunschweig, Germany.</p></tp:treatment-sec><tp:treatment-sec sec-type="type material"><title>Non-type material examined.</title><p>
              <bold>JAPAN: Hokkaidô</bold>: 1 male, Nemuroshibetsu, Shibetsu-chô, 18.vii.1977, S.-I. Naomi leg. (<abbrev xmlns:xlink="http://www.w3.org/1999/xlink" content-type="institution" xlink:title="Kyushu University Museum, Fukuoka, Japan M. Maruyama" xlink:type="simple">KUM</abbrev>); 1 male, Lake Toro, Shibecha, 27.vii.1986, S. Nomura leg. (<abbrev xmlns:xlink="http://www.w3.org/1999/xlink" content-type="institution" xlink:title="Kyushu University Museum, Fukuoka, Japan M. Maruyama" xlink:type="simple">KUM</abbrev>); 1 male, 3 spec., Kamishumbetsu, Betsukai-chô, 20.vii.1977, S.-I. Naomi leg. (<abbrev xmlns:xlink="http://www.w3.org/1999/xlink" content-type="institution" xlink:title="Kyushu University Museum, Fukuoka, Japan M. Maruyama" xlink:type="simple">KUM</abbrev>); 1 male, Mt. Mashû-dake (just below the summit), 820 m, Teshikaga-chô, 15.vii.1990, sweeping of <italic><tp:taxon-name><tp:taxon-name-part taxon-name-part-type="genus">Carex</tp:taxon-name-part></tp:taxon-name></italic>-grass, K. Haga leg. (<abbrev xmlns:xlink="http://www.w3.org/1999/xlink" content-type="institution" xlink:title="Kyushu University Museum, Fukuoka, Japan M. Maruyama" xlink:type="simple">KUM</abbrev>); 1 female, Shiretoko-tôge Pass, Rausu-chô, 3.viii.1989, bottom of gutter on roadside, K. Haga leg. (<abbrev xmlns:xlink="http://www.w3.org/1999/xlink" content-type="institution" xlink:title="Kyushu University Museum, Fukuoka, Japan M. Maruyama" xlink:type="simple">KUM</abbrev>); 1 male, 1 spec., Sakae-machi, Oshidomari, Rishirifuji-chô, S.-I. Naomi leg. (<abbrev xmlns:xlink="http://www.w3.org/1999/xlink" content-type="institution" xlink:title="Kyushu University Museum, Fukuoka, Japan M. Maruyama" xlink:type="simple">KUM</abbrev>); 2 females, 1 spec., Nukanan Dam (right bank), Memuro, Ashoro-chô, 30.vii.1988, human excrement, K. Haga leg. (<abbrev xmlns:xlink="http://www.w3.org/1999/xlink" content-type="institution" xlink:title="Kyushu University Museum, Fukuoka, Japan M. Maruyama" xlink:type="simple">KUM</abbrev>); 1 male, 1 female, 7 spec., Shihoro, Kamishihoro-chô, GPS <named-content xmlns:xlink="http://www.w3.org/1999/xlink" content-type="dwc:verbatimCoordinates" xlink:type="simple">43°32’03.9”N, 143°09’58.5”E</named-content>, 13.vii.2014, bear dung, S. Yamamoto leg. (<abbrev xmlns:xlink="http://www.w3.org/1999/xlink" content-type="institution" xlink:title="Kyushu University Museum, Fukuoka, Japan M. Maruyama" xlink:type="simple">KUM</abbrev>); 2 males, 1 female, 1 spec., Obihiro-shi, 6.vi.1980, H. Togawa leg. (<abbrev xmlns:xlink="http://www.w3.org/1999/xlink" content-type="institution" xlink:title="Kyushu University Museum, Fukuoka, Japan M. Maruyama" xlink:type="simple">KUM</abbrev>); 2 spec., Obihiro-shi, 7.vii.1980, H. Togawa leg. (<abbrev xmlns:xlink="http://www.w3.org/1999/xlink" content-type="institution" xlink:title="Kyushu University Museum, Fukuoka, Japan M. Maruyama" xlink:type="simple">KUM</abbrev>); <bold>Honshû</bold>: 1 female, Inashiki, Ibaraki-ken, 29.iv.1983, S. Ohmomo leg. (<abbrev xmlns:xlink="http://www.w3.org/1999/xlink" content-type="institution" xlink:title="Kyushu University Museum, Fukuoka, Japan M. Maruyama" xlink:type="simple">KUM</abbrev>); 1 male, Sugaya, Ranzan-machi, Saitama-ken, 10.iv.1994, K. Toyoda leg. (<abbrev xmlns:xlink="http://www.w3.org/1999/xlink" content-type="institution" xlink:title="Kyushu University Museum, Fukuoka, Japan M. Maruyama" xlink:type="simple">KUM</abbrev>); 1 female, Mt. Gagyû-san, Takahashi-shi, Okayama-ken, 29.v.1977, S.-I. Naomi leg. (<abbrev xmlns:xlink="http://www.w3.org/1999/xlink" content-type="institution" xlink:title="Kyushu University Museum, Fukuoka, Japan M. Maruyama" xlink:type="simple">KUM</abbrev>). <bold>RUSSIA: Far East</bold>: 1 male, Maltsevskaya Cape, Churkin, Vladivostok, Primorsky, 22.vi.1997, human excrement, M. Ôhara leg. (<abbrev xmlns:xlink="http://www.w3.org/1999/xlink" content-type="institution" xlink:title="Hokkaido University Museum M. Ôhara" xlink:type="simple">HUM</abbrev>).</p></tp:treatment-sec><tp:treatment-sec sec-type="material"><title>Reference material examined.</title><p>
              <bold>AUSTRIA: Niederösterreich</bold>: 1 spec., “Ulrichskirchen / N. Ö., J. Spurny // <tp:taxon-name><tp:taxon-name-part taxon-name-part-type="species">morion</tp:taxon-name-part></tp:taxon-name> [HW] / grh. [HW] // Chicago NHMus / M. Bernhauer / Collection” (<named-content xmlns:xlink="http://www.w3.org/1999/xlink" content-type="dwc:institutional_code" xlink:type="simple">FMNH</named-content>); <bold>ITALY: Calabria</bold>: 1 spec., “Calabria / Cimina / lg. Paganetti // <tp:taxon-name><tp:taxon-name-part taxon-name-part-type="species">morion</tp:taxon-name-part></tp:taxon-name> [HW] / grh. [HW] / det. Bernh. // Chicago NHMus / M. Bernhauer / Collection” (<named-content xmlns:xlink="http://www.w3.org/1999/xlink" content-type="dwc:institutional_code" xlink:type="simple">FMNH</named-content>).</p></tp:treatment-sec><tp:treatment-sec sec-type="Diagnosis"><title>Diagnosis</title><p>(see <xref ref-type="bibr" rid="B35">Klimaszewski et al. 2002</xref>). This species can be distinguished from most members of the subgenus <italic><tp:taxon-name><tp:taxon-name-part taxon-name-part-type="subgenus">Tinotus</tp:taxon-name-part></tp:taxon-name></italic> by the following combination of characters: body entirely black, rarely light brown (Fig. <xref ref-type="fig" rid="F1">1</xref>); median lobe of aedeagus of male with a basal protuberance in lateral view (Fig. <xref ref-type="fig" rid="F4">16</xref>: arrow); spermatheca with a simple and oblong spermathecal head, equally serrate inner walls inside spermathecal head, and with four coils at base (Fig. <xref ref-type="fig" rid="F4">19</xref>). <italic><tp:taxon-name><tp:taxon-name-part taxon-name-part-type="genus">Aleochara</tp:taxon-name-part> <tp:taxon-name-part taxon-name-part-type="species">morion</tp:taxon-name-part></tp:taxon-name></italic> is extremely similar to <tp:taxon-name><tp:taxon-name-part taxon-name-part-type="genus">Aleochara</tp:taxon-name-part> (<tp:taxon-name-part taxon-name-part-type="subgenus">Tinotus</tp:taxon-name-part>) <tp:taxon-name-part taxon-name-part-type="species">rougemonti</tp:taxon-name-part></tp:taxon-name> (Pace, 1993), comb. n. from China, including male-female genital structures, but the former species is discriminated from the latter by having longer sclerites inside a median lobe of the male aedeagus (<xref ref-type="bibr" rid="B54">Pace 1993</xref>: Fig. 160), and by having four coils of the female spermatheca (<italic><tp:taxon-name><tp:taxon-name-part taxon-name-part-type="genus">Aleochara</tp:taxon-name-part> <tp:taxon-name-part taxon-name-part-type="species">rougemonti</tp:taxon-name-part></tp:taxon-name></italic> with two coils; <xref ref-type="bibr" rid="B54">Pace 1993</xref>: fig. 162).</p></tp:treatment-sec><tp:treatment-sec sec-type="Redescription"><title>Redescription.</title><p>
              <italic>Measurements</italic> (in mm, n = 30): <abbrev xmlns:xlink="http://www.w3.org/1999/xlink" xlink:title="length of the body from clypeus to apex of the abdomen" xlink:type="simple">BL</abbrev> = 2.448 (1.777–2.996); <abbrev xmlns:xlink="http://www.w3.org/1999/xlink" xlink:title="maximum length of the head" xlink:type="simple">HL</abbrev> = 0.382 (0.315–0.453); <abbrev xmlns:xlink="http://www.w3.org/1999/xlink" xlink:title="maximum width of the head" xlink:type="simple">HW</abbrev> = 0.392 (0.332–0.451); <abbrev xmlns:xlink="http://www.w3.org/1999/xlink" xlink:title="maximum length of the pronotum" xlink:type="simple">PL</abbrev> = 0.421 (0.355–0.485); <abbrev xmlns:xlink="http://www.w3.org/1999/xlink" xlink:title="maximum width of the pronotum along midline" xlink:type="simple">PW</abbrev> = 0.632 (0.518–0.724); <abbrev xmlns:xlink="http://www.w3.org/1999/xlink" xlink:title="maximum width both elytra combined" xlink:type="simple">EW</abbrev> = 0.737 (0.595–0.853).</p><p>
              <italic>Body</italic> (Fig. <xref ref-type="fig" rid="F1">1</xref>): fusiform, compact, and robust; dorsal surface moderately glossy and pubescent, covered with large micro-reticulation. Color (Fig. <xref ref-type="fig" rid="F1">1</xref>): usually uniformly black to blackish brown; antennomeres I–III dark brown, but segments IV to X darker with numerous minute whitish setae; mouthparts and legs yellowish brown to brown; pubescence yellowish brown to brown.</p><fig id="F1" position="float" orientation="portrait"><label>Figures 1–3.</label><caption><p>Dorsal habitus of Japanese species of <tp:taxon-name><tp:taxon-name-part taxon-name-part-type="genus">Aleochara</tp:taxon-name-part> (<tp:taxon-name-part taxon-name-part-type="subgenus">Tinotus</tp:taxon-name-part>)</tp:taxon-name>: <bold>1</bold> <tp:taxon-name><tp:taxon-name-part taxon-name-part-type="genus">Aleochara</tp:taxon-name-part> (<tp:taxon-name-part taxon-name-part-type="subgenus">Tinotus</tp:taxon-name-part>) <tp:taxon-name-part taxon-name-part-type="species">morion</tp:taxon-name-part></tp:taxon-name> <bold>2</bold> <tp:taxon-name><tp:taxon-name-part taxon-name-part-type="genus">Aleochara</tp:taxon-name-part> (<tp:taxon-name-part taxon-name-part-type="subgenus">Tinotus</tp:taxon-name-part>) <tp:taxon-name-part taxon-name-part-type="species">eoa</tp:taxon-name-part></tp:taxon-name> <bold>3</bold> <tp:taxon-name><tp:taxon-name-part taxon-name-part-type="genus">Aleochara</tp:taxon-name-part> (<tp:taxon-name-part taxon-name-part-type="subgenus">Tinotus</tp:taxon-name-part>) <tp:taxon-name-part taxon-name-part-type="species">takashii</tp:taxon-name-part></tp:taxon-name>.</p></caption><graphic xmlns:xlink="http://www.w3.org/1999/xlink" xlink:href="zookeys-559-081-g001.jpg" position="float" orientation="portrait" xlink:type="simple" id="oo_76125.jpg"/></fig><p>
              <italic>Head</italic> (Fig. <xref ref-type="fig" rid="F1">1</xref>): subquadrate, as long as width (<abbrev xmlns:xlink="http://www.w3.org/1999/xlink" xlink:title="maximum width of the head" xlink:type="simple">HW</abbrev>/<abbrev xmlns:xlink="http://www.w3.org/1999/xlink" xlink:title="maximum length of the head" xlink:type="simple">HL</abbrev> = 1.03, n = 30), widest at just behind eyes; setae on vertex rather dense, directed anteriomedially. Eyes: small, occupying approximately one third of head length, very slightly protruding laterally.</p><!--PageBreak--><p>
              <italic>Mouthparts</italic> (Figs <xref ref-type="fig" rid="F2">5–8</xref>): labrum (Fig. <xref ref-type="fig" rid="F2">7</xref>) moderately transverse, approximately 1.70 times as wide as long (excluding basal apodeme), anterior margin slightly emarginate medially, basal apodeme semi-transparent; surface with pseudopores scattered scarcely. Labial palpus (Fig. <xref ref-type="fig" rid="F2">5</xref>): setula <italic>a</italic> well-developed, situated near apical margin of labial palpomere I, while that of <italic>b</italic> and <italic>c</italic> strongly reduced. Maxilla (Fig. <xref ref-type="fig" rid="F2">6</xref>): lacinia with a distal comb consisting of dense-thin spines; galea rather short, as long as maxillary palpomere II; maxillary palpomere IV narrow and short, less than half length of that of III. Mentum (Fig. <xref ref-type="fig" rid="F2">8</xref>): anterior margin broadly emarginate.</p><fig id="F2" position="float" orientation="portrait"><label>Figures 4–8.</label><caption><p>Body parts of <tp:taxon-name><tp:taxon-name-part taxon-name-part-type="genus">Aleochara</tp:taxon-name-part> (<tp:taxon-name-part taxon-name-part-type="subgenus">Tinotus</tp:taxon-name-part>) <tp:taxon-name-part taxon-name-part-type="species">morion</tp:taxon-name-part></tp:taxon-name> of male: <bold>4</bold> right antenna <bold>5</bold> labium <bold>6</bold> maxilla <bold>7</bold> labrum <bold>8</bold> mentum.</p></caption><graphic xmlns:xlink="http://www.w3.org/1999/xlink" xlink:href="zookeys-559-081-g002.jpg" position="float" orientation="portrait" xlink:type="simple" id="oo_76126.jpg"/></fig><p>
              <italic>Antennae</italic> (Fig. <xref ref-type="fig" rid="F2">4</xref>): short, moderately shorter than head and pronotum combined; thick, setaceous, becoming gradually and slightly broaden apically in segments IV to X, with segments IV to X clearly transverse; segment XI symmetrical, obtusely pointed at apex; approximate relative length of segments from basal to apex: 22: 14: 16: 5: 5: 5: 6: 6: 7: 7: 19.</p><p>
              <italic>Pronotum</italic> (Fig. <xref ref-type="fig" rid="F3">11</xref>): convex above dorsally, transverse (<abbrev xmlns:xlink="http://www.w3.org/1999/xlink" xlink:title="maximum width of the pronotum along midline" xlink:type="simple">PW</abbrev>/<abbrev xmlns:xlink="http://www.w3.org/1999/xlink" xlink:title="maximum length of the pronotum" xlink:type="simple">PL</abbrev> = 1.50, n = 30), moderately longer than sutural length of elytra, widest around below of basal half, basal margin weakly rounded; pubescence rather long, dense, directed laterally and posterolaterally; micro-reticulation conspicuous.</p><fig id="F3" position="float" orientation="portrait"><label>Figures 9–11.</label><caption><p>Body parts of <tp:taxon-name><tp:taxon-name-part taxon-name-part-type="genus">Aleochara</tp:taxon-name-part> (<tp:taxon-name-part taxon-name-part-type="subgenus">Tinotus</tp:taxon-name-part>) <tp:taxon-name-part taxon-name-part-type="species">morion</tp:taxon-name-part></tp:taxon-name> of male: <bold>9</bold> mesoventrite and metaventrite <bold>10</bold> right elytron, posterior margin <bold>11</bold> pronotum.</p></caption><graphic xmlns:xlink="http://www.w3.org/1999/xlink" xlink:href="zookeys-559-081-g003.jpg" position="float" orientation="portrait" xlink:type="simple" id="oo_76127.jpg"/></fig><p>
              <italic>Mesoventrite</italic> (Fig. <xref ref-type="fig" rid="F3">9</xref>): completely carinate along midline; inter coxal process broadly elongate, with truncate apex, completely reaching to inter coxal process of metaventrite.</p><p>
              <italic>Elytra</italic> (Figs <xref ref-type="fig" rid="F1">1</xref>, <xref ref-type="fig" rid="F3">10</xref>): together, transverse, rather small, widest at middle; pubescence short, finely scattered densely, diverging posterolaterally in each elytron; dorsal surface rough, somewhat deeply impressed; posterolateral corner of each elytron moderately sinuate.</p><!--PageBreak--><p>
              <italic>Legs</italic> (Fig. <xref ref-type="fig" rid="F1">1</xref>): simple, short and, moderately slender; fore and midtibia with dozens of undeveloped spines, respectively.</p><p>
              <italic>Abdomen</italic> (Fig. <xref ref-type="fig" rid="F1">1</xref>): first three visible tergites rather shallowly impressed transversely at base; dorsal and ventral surface covered with setae densely.</p><p>
              <italic>Male</italic>. Tergite VIII (Fig. <xref ref-type="fig" rid="F4">12</xref>): basal suture fully developed (see <xref ref-type="bibr" rid="B40">Maruyama 2006</xref>: 20); posterior margin very weakly serrate, insignificantly emarginate medially; dorsal surface covered with setae rather densely, with five macrosetae. Sternite VIII (Fig. <xref ref-type="fig" rid="F4">14</xref>): basal suture fully developed; posterior margin very weakly pointed; ventral surface cov<!--PageBreak-->ered with setae densely, with approximately six macrosetae. Median lobe of aedeagus (Figs <xref ref-type="fig" rid="F4">16</xref>, <xref ref-type="fig" rid="F4">17</xref>): very slender in parameral view; apical lobe slender, weakly narrowing apically, and gently curved paramerally in lateral view; a conspicuous protuberance present at base of apical lobe (see arrow); a pair of simple sclerites, narrowly elongate, longer than half length of apical lobe; flagellum well developed, slightly shorter than median lobe, sharply curved near basal plate. Apical lobe of paramerite (Fig. <xref ref-type="fig" rid="F4">18</xref>): narrowly elongate, widest just above middle, with sharply pointed apex.</p><fig id="F4" position="float" orientation="portrait"><label>Figures 12–19.</label><caption><p>
                  Terminalia of <tp:taxon-name><tp:taxon-name-part taxon-name-part-type="genus">Aleochara</tp:taxon-name-part> (<tp:taxon-name-part taxon-name-part-type="subgenus">Tinotus</tp:taxon-name-part>) <tp:taxon-name-part taxon-name-part-type="species">morion</tp:taxon-name-part></tp:taxon-name>: <bold>12</bold> tergite VIII of male <bold>13</bold> tergite VIII of female <bold>14</bold> sternite VIII of male <bold>15</bold> sternite VIII of female <bold>16</bold> median lobe of male aedeagus, lateral view <bold>17</bold> ditto, parameral view <bold>18</bold> apical lobe of paramerite <bold>19</bold> female spermatheca.</p></caption><graphic xmlns:xlink="http://www.w3.org/1999/xlink" xlink:href="zookeys-559-081-g004.jpg" position="float" orientation="portrait" xlink:type="simple" id="oo_76136.jpg"/></fig><p>
              <italic>Female</italic>. Tergite VIII (Fig. <xref ref-type="fig" rid="F4">13</xref>): basal suture fully developed; posterior margin very weakly serrate, insignificantly emarginate medially; dorsal surface covered with setae rather sparsely, with five macrosetae. Sternite VIII (Fig. <xref ref-type="fig" rid="F4">15</xref>): basal suture fully developed; posterior margin rounded; ventral surface covered with setae densely, with approximately seven macrosetae. Spermatheca (Fig. <xref ref-type="fig" rid="F4">19</xref>): L-shaped; spermathecal head and neck fused together, forming a narrowly elongate capsule; attachment of spermathecal duct inconspicuous; basal part of spermathecal stem moderate in size, slightly longer than spermathecal neck, with four coils attached at base; each part of spermatheca entirely and very weakly sclerotized; inner wall of spermathecal head and neck, along border with head, finely and densely striate.</p></tp:treatment-sec><tp:treatment-sec sec-type="Distribution"><title>Distribution.</title><p>This species has a wide range in distribution covering the entire Holarctic region, mainly Europe and North Africa (<xref ref-type="bibr" rid="B70">Schülke and Smetana 2015</xref>). The records in the Nearctic region are regarded as those species introduced from Europe (<xref ref-type="bibr" rid="B35">Klimaszewski et al. 2002</xref>). In Russia, the easternmost record reported is from West Siberia (<xref ref-type="bibr" rid="B70">Schülke and Smetana 2015</xref>). We provide new distributional records of <italic><tp:taxon-name><tp:taxon-name-part taxon-name-part-type="genus">Aleochara</tp:taxon-name-part> <tp:taxon-name-part taxon-name-part-type="species">morion</tp:taxon-name-part></tp:taxon-name></italic> as follows: new country record, Japan (Hokkaidô, Honshû); new regional record, the Russian Far East.</p><!--PageBreak--><!--PageBreak--></tp:treatment-sec><tp:treatment-sec sec-type="Bionomics"><title>Bionomics.</title><p>
              SY collected eight specimens from one Hokkaido brown bear (<italic><tp:taxon-name><tp:taxon-name-part taxon-name-part-type="genus">Ursus</tp:taxon-name-part> <tp:taxon-name-part taxon-name-part-type="species">arctos</tp:taxon-name-part></tp:taxon-name></italic>) dung found on the roadside of a mixed needleleaf and broadleaf forest in Hokkaidô, Japan (Fig. <xref ref-type="fig" rid="F7">36</xref>). <italic><tp:taxon-name><tp:taxon-name-part taxon-name-part-type="genus">Aleochara</tp:taxon-name-part> <tp:taxon-name-part taxon-name-part-type="species">morion</tp:taxon-name-part></tp:taxon-name></italic> has been found among various habitats, such as decaying organic matter, including fungi, compost, animal excrement, and carrion (<xref ref-type="bibr" rid="B30">Horion 1967</xref>). In addition, this species is found in moss, bark debris, straw, hay, and on sandy soil (<xref ref-type="bibr" rid="B35">Klimaszewski et al. 2002</xref>).</p></tp:treatment-sec><tp:treatment-sec sec-type="Host records"><title>Host records.</title><p>Three dipteran families are known as its host (<xref ref-type="bibr" rid="B42">Maus et al. 1998</xref>): <tp:taxon-name><tp:taxon-name-part taxon-name-part-type="family">Sepsidae</tp:taxon-name-part></tp:taxon-name>, <tp:taxon-name><tp:taxon-name-part taxon-name-part-type="family">Drosophilidae</tp:taxon-name-part></tp:taxon-name>, and <tp:taxon-name><tp:taxon-name-part taxon-name-part-type="family">Sarcophagidae</tp:taxon-name-part></tp:taxon-name>.</p></tp:treatment-sec><tp:treatment-sec sec-type="Remarks"><title>Remarks.</title><p>Whether this species is native to East Asia or just an introduction from Europe is unknown, although the records from North America suggest this species has been introduced (<xref ref-type="bibr" rid="B35">Klimaszewski et al. 2002</xref>). Recently, Pace (2013) recorded <italic><tp:taxon-name><tp:taxon-name-part taxon-name-part-type="genus">Aleochara</tp:taxon-name-part> <tp:taxon-name-part taxon-name-part-type="species">morion</tp:taxon-name-part></tp:taxon-name></italic> on the mainland of China.</p></tp:treatment-sec><tp:treatment-sec><!--Section generated to contain objects referenced in tp:taxon-treatment.--><fig id="F7" position="float" orientation="portrait"><label>Figures 35–36.</label><caption><p>Type material and habitat of <tp:taxon-name><tp:taxon-name-part taxon-name-part-type="genus">Aleochara</tp:taxon-name-part> (<tp:taxon-name-part taxon-name-part-type="subgenus">Tinotus</tp:taxon-name-part>)</tp:taxon-name>: <bold>35</bold> lectotype of <italic><tp:taxon-name><tp:taxon-name-part taxon-name-part-type="genus">Tinotus</tp:taxon-name-part> <tp:taxon-name-part taxon-name-part-type="species">japonicus</tp:taxon-name-part></tp:taxon-name></italic> (= <italic><tp:taxon-name><tp:taxon-name-part taxon-name-part-type="genus">Aleochara</tp:taxon-name-part> <tp:taxon-name-part taxon-name-part-type="species">eoa</tp:taxon-name-part></tp:taxon-name></italic>) <bold>36</bold> Habitat of <tp:taxon-name><tp:taxon-name-part taxon-name-part-type="genus">Aleochara</tp:taxon-name-part> (<tp:taxon-name-part taxon-name-part-type="subgenus">Tinotus</tp:taxon-name-part>) <tp:taxon-name-part taxon-name-part-type="species">morion</tp:taxon-name-part></tp:taxon-name> at Shihoro (Hokkaidô, Japan), red star indicating bear dung where eight specimens were collected.</p></caption><graphic xmlns:xlink="http://www.w3.org/1999/xlink" xlink:href="zookeys-559-081-g007.jpg" position="float" orientation="portrait" xlink:type="simple" id="oo_76135.jpg"/></fig></tp:treatment-sec><ref-list><ref id="B71"><mixed-citation xmlns:xlink="http://www.w3.org/1999/xlink" xlink:type="simple">
          <person-group><name name-style="western"><surname>Seevers</surname><given-names>CH</given-names></name></person-group> (<year>1978</year>) <article-title>A generic and tribal revision of the North American <tp:taxon-name><tp:taxon-name-part taxon-name-part-type="subfamily">Aleocharinae</tp:taxon-name-part></tp:taxon-name> (<tp:taxon-name><tp:taxon-name-part taxon-name-part-type="order">Coleoptera</tp:taxon-name-part></tp:taxon-name>: <tp:taxon-name><tp:taxon-name-part taxon-name-part-type="family">Staphylinidae</tp:taxon-name-part></tp:taxon-name>).</article-title> <source>Fieldiana Zoology</source> <volume>71</volume>: <fpage>1</fpage>–<lpage>289</lpage>.</mixed-citation></ref><ref id="B29"><mixed-citation xmlns:xlink="http://www.w3.org/1999/xlink" xlink:type="simple">
          <person-group><name name-style="western"><surname>Hanley</surname><given-names>RS</given-names></name></person-group> (<year>2002</year>) <article-title>A new species of Mexican <italic><tp:taxon-name><tp:taxon-name-part taxon-name-part-type="subgenus">Tinotus</tp:taxon-name-part></tp:taxon-name></italic> from the refuse piles of <italic><tp:taxon-name><tp:taxon-name-part taxon-name-part-type="genus">Atta</tp:taxon-name-part></tp:taxon-name></italic> ants, including an annotated world catalog of <italic><tp:taxon-name><tp:taxon-name-part taxon-name-part-type="subgenus">Tinotus</tp:taxon-name-part></tp:taxon-name></italic> (<tp:taxon-name><tp:taxon-name-part taxon-name-part-type="order">Coleoptera</tp:taxon-name-part></tp:taxon-name>: <tp:taxon-name><tp:taxon-name-part taxon-name-part-type="family">Staphylinidae</tp:taxon-name-part></tp:taxon-name>: <tp:taxon-name><tp:taxon-name-part taxon-name-part-type="subfamily">Aleocharinae</tp:taxon-name-part></tp:taxon-name>: <tp:taxon-name><tp:taxon-name-part taxon-name-part-type="tribe">Aleocharini</tp:taxon-name-part></tp:taxon-name>).</article-title> <source>Coleopterists Bulletin</source> <volume>56</volume>(<issue>4</issue>): <fpage>453</fpage>–<lpage>471</lpage>. doi: <ext-link xlink:type="simple" ext-link-type="doi" xlink:href="10.1649/0010-065X(2002)056[0453:ANSOMT]2.0.CO;2">10.1649/0010-065X(2002)056[0453:ANSOMT]2.0.CO;2</ext-link></mixed-citation></ref><ref id="B35"><mixed-citation xmlns:xlink="http://www.w3.org/1999/xlink" xlink:type="simple">
          <person-group><name name-style="western"><surname>Klimaszewski</surname><given-names>J</given-names></name><name name-style="western"><surname>Pelletier</surname><given-names>G</given-names></name><name name-style="western"><surname>Sweeney</surname><given-names>J</given-names></name></person-group> (<year>2002</year>) <article-title>Genus <italic><tp:taxon-name><tp:taxon-name-part taxon-name-part-type="subgenus">Tinotus</tp:taxon-name-part></tp:taxon-name></italic> (<tp:taxon-name><tp:taxon-name-part taxon-name-part-type="order">Coleoptera</tp:taxon-name-part></tp:taxon-name>: <tp:taxon-name><tp:taxon-name-part taxon-name-part-type="family">Staphylinidae</tp:taxon-name-part></tp:taxon-name>, <tp:taxon-name><tp:taxon-name-part taxon-name-part-type="subfamily">Aleocharinae</tp:taxon-name-part></tp:taxon-name>) from America north of Mexico: review of the types, distribution records, and key to species.</article-title> <source>Canadian Entomologist</source> <volume>134</volume>(<issue>3</issue>): <fpage>281</fpage>–<lpage>298</lpage>. doi: <ext-link xlink:type="simple" ext-link-type="doi" xlink:href="10.4039/Ent134281-3">10.4039/Ent134281-3</ext-link></mixed-citation></ref><ref id="B75"><mixed-citation xmlns:xlink="http://www.w3.org/1999/xlink" xlink:type="simple">
          <person-group><name name-style="western"><surname>Smetana</surname><given-names>A</given-names></name></person-group> (<year>2004</year>) <article-title><tp:taxon-name><tp:taxon-name-part taxon-name-part-type="subfamily">Aleocharinae</tp:taxon-name-part></tp:taxon-name>.</article-title> In: <person-group><name name-style="western"><surname>Löbl</surname><given-names>I</given-names></name><name name-style="western"><surname>Smetana</surname><given-names>A</given-names></name></person-group> (<role>Eds</role>) <source>Catalogue of Palaearctic <tp:taxon-name><tp:taxon-name-part taxon-name-part-type="order">Coleoptera</tp:taxon-name-part></tp:taxon-name>. Vol. 2. <tp:taxon-name><tp:taxon-name-part taxon-name-part-type="superfamily">Hydrophiloidea</tp:taxon-name-part></tp:taxon-name>, <tp:taxon-name><tp:taxon-name-part taxon-name-part-type="superfamily">Histeroidea</tp:taxon-name-part></tp:taxon-name>, <tp:taxon-name><tp:taxon-name-part taxon-name-part-type="superfamily">Staphylinoidea</tp:taxon-name-part></tp:taxon-name></source>. <publisher-name>Apollo Books</publisher-name>, <publisher-loc>Stenstrup, Denmark</publisher-loc>, <fpage>353</fpage>–<lpage>494</lpage>.</mixed-citation></ref><ref id="B25"><mixed-citation xmlns:xlink="http://www.w3.org/1999/xlink" xlink:type="simple">
          <person-group><name name-style="western"><surname>Gouix</surname><given-names>N</given-names></name><name name-style="western"><surname>Klimaszewski</surname><given-names>J</given-names></name></person-group> (<year>2007</year>) <source>Catalogue of aleocharine rove beetles of Canada and Alaska (<tp:taxon-name><tp:taxon-name-part taxon-name-part-type="order">Coleoptera</tp:taxon-name-part></tp:taxon-name>, <tp:taxon-name><tp:taxon-name-part taxon-name-part-type="family">Staphylinidae</tp:taxon-name-part></tp:taxon-name>, <tp:taxon-name><tp:taxon-name-part taxon-name-part-type="subfamily">Aleocharinae</tp:taxon-name-part></tp:taxon-name>).</source> <publisher-name>Pensoft Publishers</publisher-name>, <publisher-loc>Sofia and Moscow</publisher-loc>, <size units="page">165 pp</size>.</mixed-citation></ref><ref id="B33"><mixed-citation xmlns:xlink="http://www.w3.org/1999/xlink" xlink:type="simple">
          <person-group><name name-style="western"><surname>Klimaszewski</surname><given-names>J</given-names></name><name name-style="western"><surname>Brunke</surname><given-names>A</given-names></name><name name-style="western"><surname>Assing</surname><given-names>V</given-names></name><name name-style="western"><surname>Langor</surname><given-names>DW</given-names></name><name name-style="western"><surname>Newton</surname><given-names>AF</given-names></name><name name-style="western"><surname>Bourdon</surname><given-names>C</given-names></name><name name-style="western"><surname>Pelletier</surname><given-names>G</given-names></name><name name-style="western"><surname>Webster</surname><given-names>RP</given-names></name><name name-style="western"><surname>Herman</surname><given-names>L</given-names></name><name name-style="western"><surname>Perdereau</surname><given-names>L</given-names></name><name name-style="western"><surname>Davies</surname><given-names>A</given-names></name><name name-style="western"><surname>Smetana</surname><given-names>A</given-names></name><name name-style="western"><surname>Chandler</surname><given-names>DS</given-names></name><name name-style="western"><surname>Majka</surname><given-names>C</given-names></name><name name-style="western"><surname>Scudder</surname><given-names>GGE</given-names></name></person-group> (<year>2013</year>) <source>Synopsis of adventive species of <tp:taxon-name><tp:taxon-name-part taxon-name-part-type="order">Coleoptera</tp:taxon-name-part></tp:taxon-name> (<tp:taxon-name><tp:taxon-name-part taxon-name-part-type="class">Insecta</tp:taxon-name-part></tp:taxon-name>) recorded from Canada. Part 2: <tp:taxon-name><tp:taxon-name-part taxon-name-part-type="family">Staphylinidae</tp:taxon-name-part></tp:taxon-name>.</source> <publisher-name>Pensoft Publishers</publisher-name>, <publisher-loc>Sofia and Moscow</publisher-loc>, <size units="page">360 pp</size>.</mixed-citation></ref><ref id="B70"><mixed-citation xmlns:xlink="http://www.w3.org/1999/xlink" xlink:type="simple">
          <person-group><name name-style="western"><surname>Schülke</surname><given-names>M</given-names></name><name name-style="western"><surname>Smetana</surname><given-names>A</given-names></name></person-group> (<year>2015</year>) <article-title><tp:taxon-name><tp:taxon-name-part taxon-name-part-type="family">Staphylinidae</tp:taxon-name-part></tp:taxon-name>.</article-title> In: <person-group><name name-style="western"><surname>Löbl</surname><given-names>I</given-names></name><name name-style="western"><surname>Löbl</surname><given-names>D</given-names></name></person-group> (<role>Eds</role>) <source>Catalogue of Palaearctic <tp:taxon-name><tp:taxon-name-part taxon-name-part-type="order">Coleoptera</tp:taxon-name-part></tp:taxon-name>, revised and updated edition. Vol. 2. <tp:taxon-name><tp:taxon-name-part taxon-name-part-type="superfamily">Hydrophiloidea</tp:taxon-name-part></tp:taxon-name>, <tp:taxon-name><tp:taxon-name-part taxon-name-part-type="superfamily">Staphylinoidea</tp:taxon-name-part></tp:taxon-name></source>. <publisher-name>Brill</publisher-name>, <publisher-loc>Leiden</publisher-loc>, <fpage>304</fpage>–<lpage>1134</lpage>.</mixed-citation></ref><ref id="B54"><mixed-citation xmlns:xlink="http://www.w3.org/1999/xlink" xlink:type="simple">
          <person-group><name name-style="western"><surname>Pace</surname><given-names>R</given-names></name></person-group> [<year>1993</year> (<year>1990</year>)] <article-title><tp:taxon-name><tp:taxon-name-part taxon-name-part-type="subfamily">Aleocharinae</tp:taxon-name-part></tp:taxon-name> della Cina (<tp:taxon-name><tp:taxon-name-part taxon-name-part-type="order">Coleoptera</tp:taxon-name-part></tp:taxon-name>, <tp:taxon-name><tp:taxon-name-part taxon-name-part-type="family">Staphylinidae</tp:taxon-name-part></tp:taxon-name>).</article-title> <source>Bollettino del Museo Civico di Storia Naturale di Verona</source> <volume>17</volume>: <fpage>69</fpage>–<lpage>125</lpage>.</mixed-citation></ref><ref id="B40"><mixed-citation xmlns:xlink="http://www.w3.org/1999/xlink" xlink:type="simple">
          <person-group><name name-style="western"><surname>Maruyama</surname><given-names>M</given-names></name></person-group> (<year>2006</year>) <article-title>Revision of the Palearctic species of the myrmecophilous genus <italic><tp:taxon-name><tp:taxon-name-part taxon-name-part-type="genus">Pella</tp:taxon-name-part></tp:taxon-name></italic>: <tp:taxon-name><tp:taxon-name-part taxon-name-part-type="order">Coleoptera</tp:taxon-name-part></tp:taxon-name>, <tp:taxon-name><tp:taxon-name-part taxon-name-part-type="family">Staphylinidae</tp:taxon-name-part></tp:taxon-name>, <tp:taxon-name><tp:taxon-name-part taxon-name-part-type="subfamily">Aleocharinae</tp:taxon-name-part></tp:taxon-name>.</article-title> <source>National Science Museum Monographs</source> <volume>32</volume>: <fpage>1</fpage>–<lpage>207</lpage>.</mixed-citation></ref><ref id="B30"><mixed-citation xmlns:xlink="http://www.w3.org/1999/xlink" xlink:type="simple">
          <person-group><name name-style="western"><surname>Horion</surname><given-names>A</given-names></name></person-group> (<year>1967</year>) <article-title>Faunistik der mitteleuropäischen Käfer. <tp:taxon-name><tp:taxon-name-part taxon-name-part-type="family">Staphylinidae</tp:taxon-name-part></tp:taxon-name>. 3. <tp:taxon-name><tp:taxon-name-part taxon-name-part-type="subfamily">Habrocerinae</tp:taxon-name-part></tp:taxon-name> bis <tp:taxon-name><tp:taxon-name-part taxon-name-part-type="subfamily">Aleocharinae</tp:taxon-name-part></tp:taxon-name> (Ohne Subtribus Athetae).</article-title> <source>PCW Schmidt, Überlingen-Bodensee</source> <volume>11</volume>: <fpage>1</fpage>–<lpage>419</lpage>.</mixed-citation></ref><ref id="B42"><mixed-citation xmlns:xlink="http://www.w3.org/1999/xlink" xlink:type="simple">
          <person-group><name name-style="western"><surname>Maus</surname><given-names>C</given-names></name><name name-style="western"><surname>Mittmann</surname><given-names>B</given-names></name><name name-style="western"><surname>Peschke</surname><given-names>K</given-names></name></person-group> (<year>1998</year>) <article-title>Host records of parasitoid <italic><tp:taxon-name><tp:taxon-name-part taxon-name-part-type="genus">Aleochara</tp:taxon-name-part></tp:taxon-name></italic> Gravenhorst species (<tp:taxon-name><tp:taxon-name-part taxon-name-part-type="order">Coleoptera</tp:taxon-name-part></tp:taxon-name>, <tp:taxon-name><tp:taxon-name-part taxon-name-part-type="family">Staphylinidae</tp:taxon-name-part></tp:taxon-name>) attacking puparia of cyclorrhapheous <tp:taxon-name><tp:taxon-name-part taxon-name-part-type="order">Diptera</tp:taxon-name-part></tp:taxon-name>.</article-title> <source>Deutsche Entomologische Zeitschrift</source> <volume>45</volume>(<issue>2</issue>): <fpage>231</fpage>–<lpage>254</lpage>. doi: <ext-link xlink:type="simple" ext-link-type="doi" xlink:href="10.1002/mmnd.19980450209">10.1002/mmnd.19980450209</ext-link></mixed-citation></ref></ref-list></tp:taxon-treatment>
