# Supplementary material for: Revision of the subgenus Tinotus Sharp, stat. n., of the parasitoid rove-beetle genus Aleochara Gravenhorst (Coleoptera, Staphylinidae, Aleocharinae) from Japan, Taiwan, and the Russian Far East
Source: Zookeys. 2016 Feb 3;(559):81–106. doi: 10.3897/zookeys.559.6755 (PMC4768273; doi:10.3897/zookeys.559.6755)
Supplement: XML Treatment for Aleochara (Tinotus) eoa [file zookeys.559.6755-treatment3.xml]

<!DOCTYPE tp:taxon-treatment
  PUBLIC "-//TaxonX//DTD Taxonomic Treatment Publishing DTD v0 20100105//EN" "tax-treatment-NSO.dtd">
<tp:taxon-treatment xmlns:tp="http://www.plazi.org/taxpub"><tp:treatment-meta><kwd-group><label>Taxon classification</label><kwd><named-content content-type="kingdom">Animalia</named-content></kwd><kwd><named-content content-type="order">Coleoptera</named-content></kwd><kwd><named-content content-type="family">Staphylinidae</named-content></kwd></kwd-group><mixed-citation publication-type="journal"><person-group><name><surname>Yamamoto</surname><given-names>Shûhei</given-names></name><name><surname>Maruyama</surname><given-names>Munetoshi</given-names></name></person-group><article-title>Revision of the subgenus <italic><tp:taxon-name><tp:taxon-name-part taxon-name-part-type="subgenus">Tinotus</tp:taxon-name-part></tp:taxon-name></italic> Sharp, stat. n., of the parasitoid rove-beetle genus <italic><tp:taxon-name><tp:taxon-name-part taxon-name-part-type="genus">Aleochara</tp:taxon-name-part></tp:taxon-name></italic> Gravenhorst (<tp:taxon-name><tp:taxon-name-part taxon-name-part-type="order">Coleoptera</tp:taxon-name-part></tp:taxon-name>, <tp:taxon-name><tp:taxon-name-part taxon-name-part-type="family">Staphylinidae</tp:taxon-name-part></tp:taxon-name>, <tp:taxon-name><tp:taxon-name-part taxon-name-part-type="subfamily">Aleocharinae</tp:taxon-name-part></tp:taxon-name>) from Japan, Taiwan, and the Russian Far East</article-title><source>Zookeys</source><day>3</day><month>2</month><year>2016</year><volume>2016</volume><issue>559</issue><fpage>81</fpage><lpage>106</lpage><pub-id pub-id-type="doi">10.3897/zookeys.559.6755</pub-id></mixed-citation></tp:treatment-meta><tp:nomenclature><tp:taxon-name>
              <tp:taxon-name-part taxon-name-part-type="genus">Aleochara</tp:taxon-name-part>
              (<tp:taxon-name-part taxon-name-part-type="subgenus">Tinotus</tp:taxon-name-part>)
              <tp:taxon-name-part taxon-name-part-type="species">eoa</tp:taxon-name-part>
            </tp:taxon-name><tp:taxon-status xmlns:xlink="http://www.w3.org/1999/xlink" xlink:type="simple">nom. n.</tp:taxon-status><xref ref-type="fig" rid="F1">Figs 2</xref><xref ref-type="fig" rid="F5">, 20–26</xref><xref ref-type="fig" rid="F7">, 35</xref><!--PageBreak--><tp:nomenclature-citation-list><tp:nomenclature-citation><tp:taxon-name>
                  <tp:taxon-name-part taxon-name-part-type="genus">Tinotus</tp:taxon-name-part> <tp:taxon-name-part taxon-name-part-type="species">japonicus</tp:taxon-name-part></tp:taxon-name><comment>Cameron, 1933: 217 (original description).</comment></tp:nomenclature-citation><tp:nomenclature-citation><tp:taxon-name>
                  <tp:taxon-name-part taxon-name-part-type="genus">Tinotus</tp:taxon-name-part> <tp:taxon-name-part taxon-name-part-type="species">japonicus</tp:taxon-name-part></tp:taxon-name><comment>: <xref ref-type="bibr" rid="B75">Smetana 2004</xref>: 362 (catalogue of Palearctic species of <tp:taxon-name><tp:taxon-name-part taxon-name-part-type="subfamily">Aleocharinae</tp:taxon-name-part></tp:taxon-name>); <xref ref-type="bibr" rid="B74">Shibata et al. 2013</xref>: 106 (catalogue of Japanese species of <tp:taxon-name><tp:taxon-name-part taxon-name-part-type="family">Staphylinidae</tp:taxon-name-part></tp:taxon-name>); <xref ref-type="bibr" rid="B70">Schülke and Smetana 2015</xref>: 505 (catalogue of Palearctic species of <tp:taxon-name><tp:taxon-name-part taxon-name-part-type="subfamily">Aleocharinae</tp:taxon-name-part></tp:taxon-name>).</comment></tp:nomenclature-citation></tp:nomenclature-citation-list></tp:nomenclature><tp:treatment-sec sec-type="Type locality"><title>Type locality.</title><p>Kobe, Japan.</p></tp:treatment-sec><tp:treatment-sec sec-type="type material"><title>Type material examined.</title><p>
              <italic><tp:taxon-name><tp:taxon-name-part taxon-name-part-type="genus">Tinotus</tp:taxon-name-part> <tp:taxon-name-part taxon-name-part-type="species">japonicus</tp:taxon-name-part></tp:taxon-name></italic>: Lectotype (here designated): male, “SYN- / TYPE [<abbrev xmlns:xlink="http://www.w3.org/1999/xlink" xlink:title="blue round label pinned by a curator" xlink:type="simple">BRL</abbrev>] // JAPAN / Kobe // J. E. A. Lewis // M. Cameron / Bequest. / B. M. 1955-147 // <tp:taxon-name><tp:taxon-name-part taxon-name-part-type="subgenus">Tinotus</tp:taxon-name-part></tp:taxon-name> / <tp:taxon-name><tp:taxon-name-part taxon-name-part-type="species">japonicus</tp:taxon-name-part></tp:taxon-name> / TYPE Cam [HW] // <tp:taxon-name><tp:taxon-name-part taxon-name-part-type="subgenus">Tinotus</tp:taxon-name-part></tp:taxon-name> / <tp:taxon-name><tp:taxon-name-part taxon-name-part-type="species">japonicus</tp:taxon-name-part></tp:taxon-name> / P. M. Hammond / det. 1973 / SYNTYPE // Lectotype / <tp:taxon-name><tp:taxon-name-part taxon-name-part-type="genus">Tinotus</tp:taxon-name-part> <tp:taxon-name-part taxon-name-part-type="species">japonicus</tp:taxon-name-part></tp:taxon-name> / Cameron, 1933 / des. Maruyama, 2011” (abdominal segments VIII-X and aedeagus were dissected and mounted in Euparal by MM) (<abbrev xmlns:xlink="http://www.w3.org/1999/xlink" xlink:title="maximum length of the pronotum" xlink:type="simple">PL</abbrev>, 0.42 mm; <abbrev xmlns:xlink="http://www.w3.org/1999/xlink" xlink:title="maximum width of the pronotum along midline" xlink:type="simple">PW</abbrev>, 0.59 mm; Hind tibial length, 0.40 mm) (<abbrev xmlns:xlink="http://www.w3.org/1999/xlink" content-type="institution" xlink:title="Natural History Museum, London, U.K. R. Booth" xlink:type="simple">BMNH</abbrev>). Paralectoypes: 3 males, 1 female, same original labels as lectotype but without the label “<tp:taxon-name><tp:taxon-name-part taxon-name-part-type="subgenus">Tinotus</tp:taxon-name-part></tp:taxon-name> / <tp:taxon-name><tp:taxon-name-part taxon-name-part-type="species">japonicus</tp:taxon-name-part></tp:taxon-name> / TYPE Cam [HW]” (abdominal segments VIII-X and spermatheca were dissected and glued on paper card together with body by MM) (<abbrev xmlns:xlink="http://www.w3.org/1999/xlink" content-type="institution" xlink:title="Natural History Museum, London, U.K. R. Booth" xlink:type="simple">BMNH</abbrev>).</p></tp:treatment-sec><tp:treatment-sec sec-type="material"><title>Additional material examined.</title><p>
              <bold>JAPAN: Honshû</bold>: 1 female, Shigasaka-tôge Pass, Kanna-machi, Gunma-ken, 17-19.vi.2008, Flight Interception Trap, T. Watanabe leg. (<abbrev xmlns:xlink="http://www.w3.org/1999/xlink" content-type="institution" xlink:title="Kyushu University Museum, Fukuoka, Japan M. Maruyama" xlink:type="simple">KUM</abbrev>); 1 male, 2 females, Sugaya, Ranzan-machi, Saitama-ken, 10.iv.1994, K. Toyoda leg. (<abbrev xmlns:xlink="http://www.w3.org/1999/xlink" content-type="institution" xlink:title="Kyushu University Museum, Fukuoka, Japan M. Maruyama" xlink:type="simple">KUM</abbrev>). <bold>TAIWAN: Nantou</bold>: 1 male, 3 females, 5 spec., Songkang, 2000m, 14.iv.1986, M. Ôhara leg. (<abbrev xmlns:xlink="http://www.w3.org/1999/xlink" content-type="institution" xlink:title="Kyushu University Museum, Fukuoka, Japan M. Maruyama" xlink:type="simple">KUM</abbrev>).</p></tp:treatment-sec><tp:treatment-sec sec-type="Diagnosis"><title>Diagnosis.</title><p>This species is distinguished from the other congeneric species of the subgenus by a following combination of character states: body reddish brown to dark brown (Fig. <xref ref-type="fig" rid="F1">2</xref>); median lobe of aedeagus of male with a coiled flagellum, and with two pairs of characteristic sclerites (Figs <xref ref-type="fig" rid="F5">24</xref>, <xref ref-type="fig" rid="F5">25</xref>); spermatheca with a curved spermathecal <!--PageBreak--><!--PageBreak-->head, unequally serrated inner walls inside spermathecal head, and with multiple coils at base (Fig. <xref ref-type="fig" rid="F5">26</xref>). <italic><tp:taxon-name><tp:taxon-name-part taxon-name-part-type="genus">Aleochara</tp:taxon-name-part> <tp:taxon-name-part taxon-name-part-type="species">eoa</tp:taxon-name-part></tp:taxon-name></italic> is the most similar externally to <tp:taxon-name><tp:taxon-name-part taxon-name-part-type="genus">Aleochara</tp:taxon-name-part> (<tp:taxon-name-part taxon-name-part-type="subgenus">Tinotus</tp:taxon-name-part>) <tp:taxon-name-part taxon-name-part-type="species">rougemontiana</tp:taxon-name-part></tp:taxon-name> (Pace, 1999a), comb. n., from mainland China, differing from it additionally by having much less coiled spermatheca in the female (<xref ref-type="bibr" rid="B56">Pace 1999a</xref>: Fig. 183).</p><fig id="F5" position="float" orientation="portrait"><label>Figures 20–26.</label><caption><p>
                  Terminalia of <tp:taxon-name><tp:taxon-name-part taxon-name-part-type="genus">Aleochara</tp:taxon-name-part> (<tp:taxon-name-part taxon-name-part-type="subgenus">Tinotus</tp:taxon-name-part>) <tp:taxon-name-part taxon-name-part-type="species">eoa</tp:taxon-name-part></tp:taxon-name>: <bold>20</bold> tergite VIII of male <bold>21</bold> tergite VIII of female <bold>22</bold> sternite VIII of male <bold>23</bold> sternite VIII of female <bold>24</bold> median lobe of male aedeagus, lateral view <bold>25</bold> ditto, parameral view <bold>26</bold> female spermatheca.</p></caption><graphic xmlns:xlink="http://www.w3.org/1999/xlink" xlink:href="zookeys-559-081-g005.jpg" position="float" orientation="portrait" xlink:type="simple" id="oo_76130.jpg"/></fig></tp:treatment-sec><tp:treatment-sec sec-type="Redescription"><title>Redescription.</title><p>
              <italic>Measurements</italic> (in mm, n = 13): <abbrev xmlns:xlink="http://www.w3.org/1999/xlink" xlink:title="length of the body from clypeus to apex of the abdomen" xlink:type="simple">BL</abbrev> = 2.709 (2.288–3.011); <abbrev xmlns:xlink="http://www.w3.org/1999/xlink" xlink:title="maximum length of the head" xlink:type="simple">HL</abbrev> = 0.427 (0.358–0.511); <abbrev xmlns:xlink="http://www.w3.org/1999/xlink" xlink:title="maximum width of the head" xlink:type="simple">HW</abbrev> = 0.439 (0.380–0.486); <abbrev xmlns:xlink="http://www.w3.org/1999/xlink" xlink:title="maximum length of the pronotum" xlink:type="simple">PL</abbrev> = 0.466 (0.368–0.565); <abbrev xmlns:xlink="http://www.w3.org/1999/xlink" xlink:title="maximum width of the pronotum along midline" xlink:type="simple">PW</abbrev> = 0.666 (0.514–0.758); <abbrev xmlns:xlink="http://www.w3.org/1999/xlink" xlink:title="maximum width both elytra combined" xlink:type="simple">EW</abbrev> = 0.780 (0.605–0.948).</p><p>
              <italic>Body</italic> (Fig. <xref ref-type="fig" rid="F1">2</xref>): fusiform, compact, and robust; dorsal surface somewhat strongly glossy and pubescent, covered with small and inconspicuous micro-reticulation.</p><p>
              <italic>Color</italic> (Fig. <xref ref-type="fig" rid="F1">2</xref>): usually uniformly dark reddish brown to dark brown; antennomeres I–IV much lighter, but segments V to XI darker with numerous minute whitish setae; mouthparts and legs light-yellowish brown to reddish brown; pubescence yellowish brown to brown.</p><p>
              <italic>Head</italic> (Fig. <xref ref-type="fig" rid="F1">2</xref>): subquadrate, as long as width (<abbrev xmlns:xlink="http://www.w3.org/1999/xlink" xlink:title="maximum width of the head" xlink:type="simple">HW</abbrev>/<abbrev xmlns:xlink="http://www.w3.org/1999/xlink" xlink:title="maximum length of the head" xlink:type="simple">HL</abbrev> = 1.03, n = 13), widest at base of eyes; setae on vertex rather dense, directed anteriomedially. Eyes: small, occupying approximately one third of head length, very slightly protruding laterally.</p><p>
              <italic>Antennae</italic> (Fig. <xref ref-type="fig" rid="F1">2</xref>): short, moderately shorter than head and pronotum combined; relatively thick, setaceous, becoming gradually and slightly broaden apically in segments IV to X, with segment V spherical and segments VI to X clearly transverse; segment XI symmetrical, obtusely pointed at apex; approximate relative length of segments from basal to apex: 21: 17: 14: 6: 7: 7: 7: 7: 7: 7: 18.</p><p>
              <italic>Pronotum</italic> (Fig. <xref ref-type="fig" rid="F1">2</xref>): strongly convex above dorsally, transverse (<abbrev xmlns:xlink="http://www.w3.org/1999/xlink" xlink:title="maximum width of the pronotum along midline" xlink:type="simple">PW</abbrev>/<abbrev xmlns:xlink="http://www.w3.org/1999/xlink" xlink:title="maximum length of the pronotum" xlink:type="simple">PL</abbrev> = 1.43, n = 13), moderately longer than sutural length of elytra, widest around below of basal half, basal margin weakly rounded; pubescence rather long, rather dense but thin, directed laterally and posterolaterally; micro-reticulation inconspicuous.</p><p>
              <italic>Elytra</italic> (Fig. <xref ref-type="fig" rid="F1">2</xref>): together, transverse, rather small, widest at middle; pubescence short, finely scattered densely, diverging posterolaterally in each elytron; dorsal surface moderately rough, shallowly impressed; posterolateral corner of each elytron moderately sinuate.</p><p>
              <italic>Abdomen</italic> (Fig. <xref ref-type="fig" rid="F1">2</xref>): first three visible tergites rather shallowly impressed transversely at base; dorsal and ventral surface covered with setae densely.</p><p>
              <italic>Male</italic>. Tergite VIII (Fig. <xref ref-type="fig" rid="F5">20</xref>): basal suture fully developed; posterior margin very weakly serrate, insignificantly emarginate medially; dorsal surface covered with setae rather sparsely, with six macrosetae. Sternite VIII (Fig. <xref ref-type="fig" rid="F5">21</xref>): basal suture fully developed; posterior margin rounded to only weakly produced; ventral surface covered with short setae sparsely, with approximately nine macrosetae. Median lobe of aedeagus (Figs <xref ref-type="fig" rid="F5">24</xref> &amp; <xref ref-type="fig" rid="F5">25</xref>): ovular in lateral and limuloid in parameral view; apical lobe rather slender, gently curved paramerally, weakly narrowing apically in parameral but with weakly dilated apex in lateral view; without a protuberance at base of apical lobe; a pair of sclerites S-shaped, longer than half length of apical lobe; flagellum strongly developed, much longer than median lobe, coiled 1.5 times at base.</p><p>
              <italic>Female</italic>. Tergite VIII (Fig. <xref ref-type="fig" rid="F5">21</xref>): basal suture fully developed; posterior margin very weakly serrate or almost truncate; dorsal surface covered with setae rather sparsely, with <!--PageBreak-->six macrosetae. Sternite VIII (Fig. <xref ref-type="fig" rid="F5">23</xref>): basal suture fully developed; posterior margin rounded; ventral surface covered with setae rather sparsely, with approximately nine macrosetae. Spermatheca (Fig. <xref ref-type="fig" rid="F5">26</xref>): deformed M-shaped; spermathecal head curved at middle; attachment of spermathecal duct inconspicuous; basal part of spermathecal stem moderate in size, clearly longer than spermathecal neck, with approximately ten coils attached complicatedly at base; each part of spermatheca entirely and very moderately sclerotized; inner wall of spermathecal head and neck, along border with head, finely and densely striate irregularly.</p></tp:treatment-sec><tp:treatment-sec sec-type="Etymology"><title>Etymology.</title><p>The replacement name is derived from “Eos” of the Greek mythology which is a Titaness and the goddess of the dawn because “Nippon” (= Japan, type locality) means a country of the dawn.</p></tp:treatment-sec><tp:treatment-sec sec-type="Distribution"><title>Distribution.</title><p>Japan, Taiwan (new record).</p></tp:treatment-sec><tp:treatment-sec sec-type="Bionomics"><title>Bionomics.</title><p>One individual was caught with a flight interception trap (FIT).</p></tp:treatment-sec><tp:treatment-sec sec-type="Host records"><title>Host records.</title><p>No host record is available.</p></tp:treatment-sec><tp:treatment-sec sec-type="type material"><title>Remarks on type materials.</title><p>Five syntypes were found. Among them, a male specimen (Fig. <xref ref-type="fig" rid="F7">35</xref>) labeled “<tp:taxon-name><tp:taxon-name-part taxon-name-part-type="subgenus">Tinotus</tp:taxon-name-part></tp:taxon-name> / <tp:taxon-name><tp:taxon-name-part taxon-name-part-type="species">japonicus</tp:taxon-name-part></tp:taxon-name> / TYPE Cam [HW]” is designated as the lectotype herein.</p></tp:treatment-sec><tp:treatment-sec sec-type="Comments"><title>Comments.</title><p>Since the name <italic><tp:taxon-name><tp:taxon-name-part taxon-name-part-type="genus">Aleochara</tp:taxon-name-part> <tp:taxon-name-part taxon-name-part-type="species">japonica</tp:taxon-name-part></tp:taxon-name></italic> was already preoccupied by <xref ref-type="bibr" rid="B72">Sharp (1874)</xref>, a new replacement name, <tp:taxon-name><tp:taxon-name-part taxon-name-part-type="genus">Aleochara</tp:taxon-name-part> (<tp:taxon-name-part taxon-name-part-type="subgenus">Tinotus</tp:taxon-name-part>) <tp:taxon-name-part taxon-name-part-type="species">eoa</tp:taxon-name-part></tp:taxon-name> nom. n., for <italic><tp:taxon-name><tp:taxon-name-part taxon-name-part-type="genus">Tinotus</tp:taxon-name-part> <tp:taxon-name-part taxon-name-part-type="species">japonicus</tp:taxon-name-part></tp:taxon-name></italic> Cameron, 1933 [nec. Sharp, 1874: 8 (<italic><tp:taxon-name><tp:taxon-name-part taxon-name-part-type="genus">Aleochara</tp:taxon-name-part></tp:taxon-name></italic>)], is proposed herein. No record of this species exists since its original description.</p></tp:treatment-sec><tp:treatment-sec><!--Section generated to contain objects referenced in tp:taxon-treatment.--><fig id="F1" position="float" orientation="portrait"><label>Figures 1–3.</label><caption><p>Dorsal habitus of Japanese species of <tp:taxon-name><tp:taxon-name-part taxon-name-part-type="genus">Aleochara</tp:taxon-name-part> (<tp:taxon-name-part taxon-name-part-type="subgenus">Tinotus</tp:taxon-name-part>)</tp:taxon-name>: <bold>1</bold> <tp:taxon-name><tp:taxon-name-part taxon-name-part-type="genus">Aleochara</tp:taxon-name-part> (<tp:taxon-name-part taxon-name-part-type="subgenus">Tinotus</tp:taxon-name-part>) <tp:taxon-name-part taxon-name-part-type="species">morion</tp:taxon-name-part></tp:taxon-name> <bold>2</bold> <tp:taxon-name><tp:taxon-name-part taxon-name-part-type="genus">Aleochara</tp:taxon-name-part> (<tp:taxon-name-part taxon-name-part-type="subgenus">Tinotus</tp:taxon-name-part>) <tp:taxon-name-part taxon-name-part-type="species">eoa</tp:taxon-name-part></tp:taxon-name> <bold>3</bold> <tp:taxon-name><tp:taxon-name-part taxon-name-part-type="genus">Aleochara</tp:taxon-name-part> (<tp:taxon-name-part taxon-name-part-type="subgenus">Tinotus</tp:taxon-name-part>) <tp:taxon-name-part taxon-name-part-type="species">takashii</tp:taxon-name-part></tp:taxon-name>.</p></caption><graphic xmlns:xlink="http://www.w3.org/1999/xlink" xlink:href="zookeys-559-081-g001.jpg" position="float" orientation="portrait" xlink:type="simple" id="oo_76125.jpg"/></fig><fig id="F7" position="float" orientation="portrait"><label>Figures 35–36.</label><caption><p>Type material and habitat of <tp:taxon-name><tp:taxon-name-part taxon-name-part-type="genus">Aleochara</tp:taxon-name-part> (<tp:taxon-name-part taxon-name-part-type="subgenus">Tinotus</tp:taxon-name-part>)</tp:taxon-name>: <bold>35</bold> lectotype of <italic><tp:taxon-name><tp:taxon-name-part taxon-name-part-type="genus">Tinotus</tp:taxon-name-part> <tp:taxon-name-part taxon-name-part-type="species">japonicus</tp:taxon-name-part></tp:taxon-name></italic> (= <italic><tp:taxon-name><tp:taxon-name-part taxon-name-part-type="genus">Aleochara</tp:taxon-name-part> <tp:taxon-name-part taxon-name-part-type="species">eoa</tp:taxon-name-part></tp:taxon-name></italic>) <bold>36</bold> Habitat of <tp:taxon-name><tp:taxon-name-part taxon-name-part-type="genus">Aleochara</tp:taxon-name-part> (<tp:taxon-name-part taxon-name-part-type="subgenus">Tinotus</tp:taxon-name-part>) <tp:taxon-name-part taxon-name-part-type="species">morion</tp:taxon-name-part></tp:taxon-name> at Shihoro (Hokkaidô, Japan), red star indicating bear dung where eight specimens were collected.</p></caption><graphic xmlns:xlink="http://www.w3.org/1999/xlink" xlink:href="zookeys-559-081-g007.jpg" position="float" orientation="portrait" xlink:type="simple" id="oo_76135.jpg"/></fig></tp:treatment-sec><ref-list><ref id="B75"><mixed-citation xmlns:xlink="http://www.w3.org/1999/xlink" xlink:type="simple">
          <person-group><name name-style="western"><surname>Smetana</surname><given-names>A</given-names></name></person-group> (<year>2004</year>) <article-title><tp:taxon-name><tp:taxon-name-part taxon-name-part-type="subfamily">Aleocharinae</tp:taxon-name-part></tp:taxon-name>.</article-title> In: <person-group><name name-style="western"><surname>Löbl</surname><given-names>I</given-names></name><name name-style="western"><surname>Smetana</surname><given-names>A</given-names></name></person-group> (<role>Eds</role>) <source>Catalogue of Palaearctic <tp:taxon-name><tp:taxon-name-part taxon-name-part-type="order">Coleoptera</tp:taxon-name-part></tp:taxon-name>. Vol. 2. <tp:taxon-name><tp:taxon-name-part taxon-name-part-type="superfamily">Hydrophiloidea</tp:taxon-name-part></tp:taxon-name>, <tp:taxon-name><tp:taxon-name-part taxon-name-part-type="superfamily">Histeroidea</tp:taxon-name-part></tp:taxon-name>, <tp:taxon-name><tp:taxon-name-part taxon-name-part-type="superfamily">Staphylinoidea</tp:taxon-name-part></tp:taxon-name></source>. <publisher-name>Apollo Books</publisher-name>, <publisher-loc>Stenstrup, Denmark</publisher-loc>, <fpage>353</fpage>–<lpage>494</lpage>.</mixed-citation></ref><ref id="B74"><mixed-citation xmlns:xlink="http://www.w3.org/1999/xlink" xlink:type="simple">
          <person-group><name name-style="western"><surname>Shibata</surname><given-names>Y</given-names></name><name name-style="western"><surname>Maruyama</surname><given-names>M</given-names></name><name name-style="western"><surname>Hoshina</surname><given-names>H</given-names></name><name name-style="western"><surname>Kishimoto</surname><given-names>T</given-names></name><name name-style="western"><surname>Naomi</surname><given-names>S-I</given-names></name><name name-style="western"><surname>Nomura</surname><given-names>S</given-names></name><name name-style="western"><surname>Puthz</surname><given-names>V</given-names></name><name name-style="western"><surname>Shimada</surname><given-names>T</given-names></name><name name-style="western"><surname>Watanabe</surname><given-names>Y</given-names></name><name name-style="western"><surname>Yamamoto</surname><given-names>S</given-names></name></person-group> (<year>2013</year>) <article-title>Catalogue of Japanese <tp:taxon-name><tp:taxon-name-part taxon-name-part-type="family">Staphylinidae</tp:taxon-name-part></tp:taxon-name> (<tp:taxon-name><tp:taxon-name-part taxon-name-part-type="class">Insecta</tp:taxon-name-part></tp:taxon-name>: <tp:taxon-name><tp:taxon-name-part taxon-name-part-type="order">Coleoptera</tp:taxon-name-part></tp:taxon-name>).</article-title> <source>Bulletin of the Kyushu University Museum</source> <volume>11</volume>: <fpage>69</fpage>–<lpage>218</lpage>.</mixed-citation></ref><ref id="B70"><mixed-citation xmlns:xlink="http://www.w3.org/1999/xlink" xlink:type="simple">
          <person-group><name name-style="western"><surname>Schülke</surname><given-names>M</given-names></name><name name-style="western"><surname>Smetana</surname><given-names>A</given-names></name></person-group> (<year>2015</year>) <article-title><tp:taxon-name><tp:taxon-name-part taxon-name-part-type="family">Staphylinidae</tp:taxon-name-part></tp:taxon-name>.</article-title> In: <person-group><name name-style="western"><surname>Löbl</surname><given-names>I</given-names></name><name name-style="western"><surname>Löbl</surname><given-names>D</given-names></name></person-group> (<role>Eds</role>) <source>Catalogue of Palaearctic <tp:taxon-name><tp:taxon-name-part taxon-name-part-type="order">Coleoptera</tp:taxon-name-part></tp:taxon-name>, revised and updated edition. Vol. 2. <tp:taxon-name><tp:taxon-name-part taxon-name-part-type="superfamily">Hydrophiloidea</tp:taxon-name-part></tp:taxon-name>, <tp:taxon-name><tp:taxon-name-part taxon-name-part-type="superfamily">Staphylinoidea</tp:taxon-name-part></tp:taxon-name></source>. <publisher-name>Brill</publisher-name>, <publisher-loc>Leiden</publisher-loc>, <fpage>304</fpage>–<lpage>1134</lpage>.</mixed-citation></ref><ref id="B56"><mixed-citation xmlns:xlink="http://www.w3.org/1999/xlink" xlink:type="simple">
          <person-group><name name-style="western"><surname>Pace</surname><given-names>R</given-names></name></person-group> (<year>1999a</year>) <article-title><tp:taxon-name><tp:taxon-name-part taxon-name-part-type="subfamily">Aleocharinae</tp:taxon-name-part></tp:taxon-name> della Cina: Parte V (conclusione) (<tp:taxon-name><tp:taxon-name-part taxon-name-part-type="order">Coleoptera</tp:taxon-name-part></tp:taxon-name>, <tp:taxon-name><tp:taxon-name-part taxon-name-part-type="family">Staphylinidae</tp:taxon-name-part></tp:taxon-name>).</article-title> <source>Revue Suisse de Zoologie</source> <volume>106</volume>: <fpage>107</fpage>–<lpage>164</lpage>. doi: <ext-link xlink:type="simple" ext-link-type="doi" xlink:href="10.5962/bhl.part.80073">10.5962/bhl.part.80073</ext-link></mixed-citation></ref><ref id="B72"><mixed-citation xmlns:xlink="http://www.w3.org/1999/xlink" xlink:type="simple">
          <person-group><name name-style="western"><surname>Sharp</surname><given-names>DS</given-names></name></person-group> (<year>1874</year>) <article-title>The <tp:taxon-name><tp:taxon-name-part taxon-name-part-type="family">Staphylinidae</tp:taxon-name-part></tp:taxon-name> of Japan.</article-title> <source>The Transactions of the Entomological Society of London</source> <volume>1874</volume>: <fpage>1</fpage>–<lpage>103</lpage>. doi: <ext-link xlink:type="simple" ext-link-type="doi" xlink:href="10.1111/j.1365-2311.1874.tb00159.x">10.1111/j.1365-2311.1874.tb00159.x</ext-link></mixed-citation></ref></ref-list></tp:taxon-treatment>
