# Supplementary material for: Revision of the subgenus Tinotus Sharp, stat. n., of the parasitoid rove-beetle genus Aleochara Gravenhorst (Coleoptera, Staphylinidae, Aleocharinae) from Japan, Taiwan, and the Russian Far East
Source: Zookeys. 2016 Feb 3;(559):81–106. doi: 10.3897/zookeys.559.6755 (PMC4768273; doi:10.3897/zookeys.559.6755)
Supplement: XML Treatment for Aleochara (Tinotus) takashii [file zookeys.559.6755-treatment4.xml]

<!DOCTYPE tp:taxon-treatment
  PUBLIC "-//TaxonX//DTD Taxonomic Treatment Publishing DTD v0 20100105//EN" "tax-treatment-NSO.dtd">
<tp:taxon-treatment xmlns:tp="http://www.plazi.org/taxpub"><tp:treatment-meta><kwd-group><label>Taxon classification</label><kwd><named-content content-type="kingdom">Animalia</named-content></kwd><kwd><named-content content-type="order">Coleoptera</named-content></kwd><kwd><named-content content-type="family">Staphylinidae</named-content></kwd></kwd-group><mixed-citation publication-type="journal"><person-group><name><surname>Yamamoto</surname><given-names>Shûhei</given-names></name><name><surname>Maruyama</surname><given-names>Munetoshi</given-names></name></person-group><article-title>Revision of the subgenus <italic><tp:taxon-name><tp:taxon-name-part taxon-name-part-type="subgenus">Tinotus</tp:taxon-name-part></tp:taxon-name></italic> Sharp, stat. n., of the parasitoid rove-beetle genus <italic><tp:taxon-name><tp:taxon-name-part taxon-name-part-type="genus">Aleochara</tp:taxon-name-part></tp:taxon-name></italic> Gravenhorst (<tp:taxon-name><tp:taxon-name-part taxon-name-part-type="order">Coleoptera</tp:taxon-name-part></tp:taxon-name>, <tp:taxon-name><tp:taxon-name-part taxon-name-part-type="family">Staphylinidae</tp:taxon-name-part></tp:taxon-name>, <tp:taxon-name><tp:taxon-name-part taxon-name-part-type="subfamily">Aleocharinae</tp:taxon-name-part></tp:taxon-name>) from Japan, Taiwan, and the Russian Far East</article-title><source>Zookeys</source><day>3</day><month>2</month><year>2016</year><volume>2016</volume><issue>559</issue><fpage>81</fpage><lpage>106</lpage><pub-id pub-id-type="doi">10.3897/zookeys.559.6755</pub-id></mixed-citation></tp:treatment-meta><tp:nomenclature><tp:taxon-name>
              <tp:taxon-name-part taxon-name-part-type="genus">Aleochara</tp:taxon-name-part>
              (<tp:taxon-name-part taxon-name-part-type="subgenus">Tinotus</tp:taxon-name-part>)
              <tp:taxon-name-part taxon-name-part-type="species">takashii</tp:taxon-name-part>
              <object-id xmlns:xlink="http://www.w3.org/1999/xlink" content-type="zoobank" xlink:type="simple">http://zoobank.org/79D2ADA2-E87B-4F16-867C-904F9A438C20</object-id>
            </tp:taxon-name><tp:taxon-status xmlns:xlink="http://www.w3.org/1999/xlink" xlink:type="simple">sp. n.</tp:taxon-status><xref ref-type="fig" rid="F1">Figs 3</xref><xref ref-type="fig" rid="F6">, 27–34</xref></tp:nomenclature><tp:treatment-sec sec-type="Type locality"><title>Type locality.</title><p>Japan, Honshû: Takahachiyama, Fujinomiya City, Shizuoka Prefecture.</p></tp:treatment-sec><tp:treatment-sec sec-type="type material"><title>Type material.</title><p>Holotype: male, “Takahachiyama / Fujinomiya-shi / Shizuoka, JAPAN / 17-24. VIII. 2010 / T. Watanabe leg. [printed] // Flight / Intercept. / Trap [printed] // <tp:taxon-name><tp:taxon-name-part taxon-name-part-type="tribe">Aleocharini</tp:taxon-name-part></tp:taxon-name> / Gen. / sp. / det. T. Watanabe 2013 [yellow square paper card, printed]” (<abbrev xmlns:xlink="http://www.w3.org/1999/xlink" content-type="institution" xlink:title="Kyushu University Museum, Fukuoka, Japan M. Maruyama" xlink:type="simple">KUM</abbrev>).</p><p>Paratypes: 1 male, “Teppogino-atama / Nishitanzawa / Kanagawa, Japan / 5-12. VII. 2007 / T. Watanabe leg. // Flight / Intercept. / Trap” (<abbrev xmlns:xlink="http://www.w3.org/1999/xlink" content-type="institution" xlink:title="Kyushu University Museum, Fukuoka, Japan M. Maruyama" xlink:type="simple">KUM</abbrev>); 1 male, “Teppogino-atama / Nishitanzawa / Kanagawa, Japan / 5-12. VII. 2007 / T. Watanabe leg. // Flight / Intercept. / Trap // <italic><tp:taxon-name><tp:taxon-name-part taxon-name-part-type="genus">Aleochara</tp:taxon-name-part></tp:taxon-name></italic> / sp. / det. T. Watanabe 2007” (<abbrev xmlns:xlink="http://www.w3.org/1999/xlink" content-type="institution" xlink:title="Kyushu University Museum, Fukuoka, Japan M. Maruyama" xlink:type="simple">KUM</abbrev>); 1 male, “Teppogino-atama / Nishitanzawa / Kanagawa, Japan / 5-12. VII. 2007 / T. Watanabe leg. // Flight / Intercept. / Trap // <italic><tp:taxon-name><tp:taxon-name-part taxon-name-part-type="genus">Aleochara</tp:taxon-name-part></tp:taxon-name></italic> / sp. / det. T. Watanabe 2008” (<abbrev xmlns:xlink="http://www.w3.org/1999/xlink" content-type="institution" xlink:title="Kyushu University Museum, Fukuoka, Japan M. Maruyama" xlink:type="simple">KUM</abbrev>); 1 male, “Idenzawa / Nishitanzawa / Kanagawa, Japan / 31. V – 6. VI. 2006 / T. Watanabe leg. // <italic><tp:taxon-name><tp:taxon-name-part taxon-name-part-type="genus">Aleochara</tp:taxon-name-part></tp:taxon-name></italic> / sp. / det. T. Watanabe 2007” (<abbrev xmlns:xlink="http://www.w3.org/1999/xlink" content-type="institution" xlink:title="Kyushu University Museum, Fukuoka, Japan M. Maruyama" xlink:type="simple">KUM</abbrev>); 2 spec., “Yanagisawa-toge / Enzan-shi / Yamanashi, Japan / 2-9. VIII. 2006 / T. Watanabe leg. // Flight / Intercept. / Trap // <italic><tp:taxon-name><tp:taxon-name-part taxon-name-part-type="genus">Aleochara</tp:taxon-name-part></tp:taxon-name></italic> / sp. / det. T. Watanabe 2007” (<abbrev xmlns:xlink="http://www.w3.org/1999/xlink" content-type="institution" xlink:title="Kyushu University Museum, Fukuoka, Japan M. Maruyama" xlink:type="simple">KUM</abbrev>); 1 female, “Yanagisawa-toge / Enzan-shi / Yamanashi, Japan / 9-15. VIII. 2006 / T. Watanabe leg. // Flight / Intercept. <!--PageBreak-->/ Trap // <italic><tp:taxon-name><tp:taxon-name-part taxon-name-part-type="genus">Aleochara</tp:taxon-name-part></tp:taxon-name></italic> / sp. / det. T. Watanabe 2006” (<abbrev xmlns:xlink="http://www.w3.org/1999/xlink" content-type="institution" xlink:title="Private collection of Mr. Takashi Watanabe Kanagawa, Japan" xlink:type="simple">PCTW</abbrev>); 2 females, “Karumizu-rindo / Narusawa-mura / Yamanashi, JAPAN / 30. VIII-14. IX. 2010 / T. Watanabe leg. // <italic><tp:taxon-name><tp:taxon-name-part taxon-name-part-type="genus">Aleochara</tp:taxon-name-part></tp:taxon-name></italic> / sp. / det. T. Watanabe 2012” (<abbrev xmlns:xlink="http://www.w3.org/1999/xlink" content-type="institution" xlink:title="Kyushu University Museum, Fukuoka, Japan M. Maruyama" xlink:type="simple">KUM</abbrev>); 1 female, “Karumizu-rindo / 1600 m, <!--PageBreak-->Narusawa / Yamanashi, JAPAN / 3-10. VIII. 2011 / T. Watanabe leg. // Flight / Intercept / Trap // <italic><tp:taxon-name><tp:taxon-name-part taxon-name-part-type="genus">Aleochara</tp:taxon-name-part></tp:taxon-name></italic> / sp. / det. T. Watanabe 2012” (<abbrev xmlns:xlink="http://www.w3.org/1999/xlink" content-type="institution" xlink:title="Kyushu University Museum, Fukuoka, Japan M. Maruyama" xlink:type="simple">KUM</abbrev>); 1 male, “Aokigahara, Fuji- / Kawaguchiko / Yamanashi, JAPAN 11-17. V. 2012 / T. Watanabe leg. // Flight / Intercept. / Trap / <italic><tp:taxon-name><tp:taxon-name-part taxon-name-part-type="genus">Aleochara</tp:taxon-name-part></tp:taxon-name></italic> / sp. / det. T. Watanabe 2013” (<abbrev xmlns:xlink="http://www.w3.org/1999/xlink" content-type="institution" xlink:title="Kyushu University Museum, Fukuoka, Japan M. Maruyama" xlink:type="simple">KUM</abbrev>); 1 male (head mounted on slide), 1 spec., “Fujisan 1-gome / Subashiri (1400 m) / Shizuoka, JAPAN / 20-26. V. 2011 / T. Watanabe leg. // Flight / Intercept. Trap // <italic><tp:taxon-name><tp:taxon-name-part taxon-name-part-type="genus">Aleochara</tp:taxon-name-part></tp:taxon-name></italic> / sp. / det. T. Watanabe 2012” (<abbrev xmlns:xlink="http://www.w3.org/1999/xlink" content-type="institution" xlink:title="Kyushu University Museum, Fukuoka, Japan M. Maruyama" xlink:type="simple">KUM</abbrev>); 1 male, 1 female, “Ohbuchi (alt. 950m) / Fuji-shi / Shizuoka, JAPAN / 13-18. V. 2010 / T. Watanabe leg. // Flight / Intercept. / Trap // <italic><tp:taxon-name><tp:taxon-name-part taxon-name-part-type="genus">Aleochara</tp:taxon-name-part></tp:taxon-name></italic> / sp. / det. T. Watanabe 2012” (<abbrev xmlns:xlink="http://www.w3.org/1999/xlink" content-type="institution" xlink:title="Kyushu University Museum, Fukuoka, Japan M. Maruyama" xlink:type="simple">KUM</abbrev>); 1 spec., “Ohbuchi (alt. 950m) / Fuji-shi / Shizuoka, JAPAN / 16-22. VII. 2010 / T. Watanabe leg. // Flight / Intercept. / Trap // <italic><tp:taxon-name><tp:taxon-name-part taxon-name-part-type="genus">Aleochara</tp:taxon-name-part></tp:taxon-name></italic> / sp. / det. T. Watanabe 2012” (<abbrev xmlns:xlink="http://www.w3.org/1999/xlink" content-type="institution" xlink:title="Kyushu University Museum, Fukuoka, Japan M. Maruyama" xlink:type="simple">KUM</abbrev>); 1 spec., “Ohbuchi (alt. 950m) / Fuji-shi / Shizuoka, JAPAN / 24. X. 2012 / T. Watanabe leg. // <tp:taxon-name><tp:taxon-name-part taxon-name-part-type="subfamily">Aleocharinae</tp:taxon-name-part></tp:taxon-name>” (<abbrev xmlns:xlink="http://www.w3.org/1999/xlink" content-type="institution" xlink:title="Kyushu University Museum, Fukuoka, Japan M. Maruyama" xlink:type="simple">KUM</abbrev>); 1 male, “Takahachiyama / Fujinomiya-shi / Shizuoka. JAPAN / 28. VIII. 2012 / T. Watanabe leg. // <tp:taxon-name><tp:taxon-name-part taxon-name-part-type="subfamily">Aleocharinae</tp:taxon-name-part></tp:taxon-name>” (<abbrev xmlns:xlink="http://www.w3.org/1999/xlink" content-type="institution" xlink:title="Kyushu University Museum, Fukuoka, Japan M. Maruyama" xlink:type="simple">KUM</abbrev>); 1 male, “Nishiusuzuka / Fujinomiya-shi / Shizuoka, JAPAN / 22-31. V. 2013 / T. Watanabe leg. // Flight / Intercept. / Trap // <italic><tp:taxon-name><tp:taxon-name-part taxon-name-part-type="genus">Aleochara</tp:taxon-name-part></tp:taxon-name></italic> / sp. / det. T. Watanabe 2013” (<abbrev xmlns:xlink="http://www.w3.org/1999/xlink" content-type="institution" xlink:title="Private collection of Mr. Takashi Watanabe Kanagawa, Japan" xlink:type="simple">PCTW</abbrev>); 1 male, “Nishiusuzuka / Fujinomiya-shi / Shizuoka, JAPAN / 8-16. VII. 2010 / T. Watanabe leg. // Flight / Intercept. / Trap // <italic><tp:taxon-name><tp:taxon-name-part taxon-name-part-type="genus">Aleochara</tp:taxon-name-part></tp:taxon-name></italic> / sp. / det. T. Watanabe 2010” (<abbrev xmlns:xlink="http://www.w3.org/1999/xlink" content-type="institution" xlink:title="Private collection of Mr. Takashi Watanabe Kanagawa, Japan" xlink:type="simple">PCTW</abbrev>); 1 male, 1 spec., “Nishiusuzuka / Fujinomiya-shi / Shizuoka, JAPAN / 16-22. VII. 2010 / T. Watanabe leg. // Flight / Intercept. / Trap // <italic><tp:taxon-name><tp:taxon-name-part taxon-name-part-type="genus">Aleochara</tp:taxon-name-part></tp:taxon-name></italic> / sp. / det. T. Watanabe 2011” (<abbrev xmlns:xlink="http://www.w3.org/1999/xlink" content-type="institution" xlink:title="Kyushu University Museum, Fukuoka, Japan M. Maruyama" xlink:type="simple">KUM</abbrev>); 1 spec., “Nishiusuzuka / Fujinomiya-shi / Shizuoka, JAPAN / 17-24. VIII. 2010 / T. Watanabe leg. // Flight / Intercept. / Trap // <italic><tp:taxon-name><tp:taxon-name-part taxon-name-part-type="genus">Aleochara</tp:taxon-name-part></tp:taxon-name></italic> / sp. / det. T. Watanabe 2012” (<abbrev xmlns:xlink="http://www.w3.org/1999/xlink" content-type="institution" xlink:title="Kyushu University Museum, Fukuoka, Japan M. Maruyama" xlink:type="simple">KUM</abbrev>).</p></tp:treatment-sec><tp:treatment-sec sec-type="Diagnosis"><title>Diagnosis.</title><p>This species can be easily distinguished from the other members of the subgenus by a following combination of characters: body entirely reddish brown (Fig. <xref ref-type="fig" rid="F1">3</xref>); abdominal segments III-V (first three visible terga) deeply impressed laterobasally; both tergite and sternite VIII with weakly developed basal sutures (Figs <xref ref-type="fig" rid="F6">27–30</xref>); median lobe of aedeagus with long apical lobe, notched deeply and medially at apex in ventral view (Fig. <xref ref-type="fig" rid="F6">33</xref>); spermatheca with a curved spermathecal head, unequally serrated inner walls inside spermathecal head, and with approximately three coils at base (Fig. <xref ref-type="fig" rid="F6">34</xref>). <italic><tp:taxon-name><tp:taxon-name-part taxon-name-part-type="genus">Aleochara</tp:taxon-name-part> <tp:taxon-name-part taxon-name-part-type="species">takashii</tp:taxon-name-part></tp:taxon-name></italic> is the most similar to the North American species, <tp:taxon-name><tp:taxon-name-part taxon-name-part-type="genus">Aleochara</tp:taxon-name-part> (<tp:taxon-name-part taxon-name-part-type="subgenus">Tinotus</tp:taxon-name-part>) <tp:taxon-name-part taxon-name-part-type="species">imbricata</tp:taxon-name-part></tp:taxon-name> (Casey, 1894), comb. n., of which shares including the similar configuration of male genitalia. From <italic><tp:taxon-name><tp:taxon-name-part taxon-name-part-type="genus">Aleochara</tp:taxon-name-part> <tp:taxon-name-part taxon-name-part-type="species">imbricata</tp:taxon-name-part></tp:taxon-name></italic>, it can be distinguished additionally by having much more developed sclerites inside the median lobe of the aedeagus and by overall shape of the spermatheca (<xref ref-type="bibr" rid="B35">Klimaszewski et al. 2002</xref>: 289: Figs <xref ref-type="fig" rid="F4">13–16</xref>, <xref ref-type="fig" rid="F6">31–33</xref>).</p><fig id="F6" position="float" orientation="portrait"><label>Figures 27–34.</label><caption><p>
                  Terminalia of <tp:taxon-name><tp:taxon-name-part taxon-name-part-type="genus">Aleochara</tp:taxon-name-part> (<tp:taxon-name-part taxon-name-part-type="subgenus">Tinotus</tp:taxon-name-part>) <tp:taxon-name-part taxon-name-part-type="species">takashii</tp:taxon-name-part></tp:taxon-name>: <bold>27</bold> tergite VIII of male <bold>28</bold> tergite VIII of female <bold>29</bold> sternite VIII of male <bold>30</bold> sternite VIII of female <bold>31</bold> median lobe of male aedeagus, lateral view <bold>32</bold> ditto, parameral view <bold>33</bold> ditto, apex of apical lobe, parameral view <bold>34</bold> female spermatheca.</p></caption><graphic xmlns:xlink="http://www.w3.org/1999/xlink" xlink:href="zookeys-559-081-g006.jpg" position="float" orientation="portrait" xlink:type="simple" id="oo_76132.jpg"/></fig><fig id="F7" position="float" orientation="portrait"><label>Figures 35–36.</label><caption><p>Type material and habitat of <tp:taxon-name><tp:taxon-name-part taxon-name-part-type="genus">Aleochara</tp:taxon-name-part> (<tp:taxon-name-part taxon-name-part-type="subgenus">Tinotus</tp:taxon-name-part>)</tp:taxon-name>: <bold>35</bold> lectotype of <italic><tp:taxon-name><tp:taxon-name-part taxon-name-part-type="genus">Tinotus</tp:taxon-name-part> <tp:taxon-name-part taxon-name-part-type="species">japonicus</tp:taxon-name-part></tp:taxon-name></italic> (= <italic><tp:taxon-name><tp:taxon-name-part taxon-name-part-type="genus">Aleochara</tp:taxon-name-part> <tp:taxon-name-part taxon-name-part-type="species">eoa</tp:taxon-name-part></tp:taxon-name></italic>) <bold>36</bold> Habitat of <tp:taxon-name><tp:taxon-name-part taxon-name-part-type="genus">Aleochara</tp:taxon-name-part> (<tp:taxon-name-part taxon-name-part-type="subgenus">Tinotus</tp:taxon-name-part>) <tp:taxon-name-part taxon-name-part-type="species">morion</tp:taxon-name-part></tp:taxon-name> at Shihoro (Hokkaidô, Japan), red star indicating bear dung where eight specimens were collected.</p></caption><graphic xmlns:xlink="http://www.w3.org/1999/xlink" xlink:href="zookeys-559-081-g007.jpg" position="float" orientation="portrait" xlink:type="simple" id="oo_76135.jpg"/></fig></tp:treatment-sec><tp:treatment-sec sec-type="Description"><title>Description.</title><p>
              <italic>Measurements</italic> (in mm, n = 23): <abbrev xmlns:xlink="http://www.w3.org/1999/xlink" xlink:title="length of the body from clypeus to apex of the abdomen" xlink:type="simple">BL</abbrev> = 3.156 (2.637–3.669); <abbrev xmlns:xlink="http://www.w3.org/1999/xlink" xlink:title="maximum length of the head" xlink:type="simple">HL</abbrev> = 0.419 (0.361–0.483); <abbrev xmlns:xlink="http://www.w3.org/1999/xlink" xlink:title="maximum width of the head" xlink:type="simple">HW</abbrev> = 0.488 (0.418–0.760); <abbrev xmlns:xlink="http://www.w3.org/1999/xlink" xlink:title="maximum length of the pronotum" xlink:type="simple">PL</abbrev> = 0.528 (0.421–0.605); <abbrev xmlns:xlink="http://www.w3.org/1999/xlink" xlink:title="maximum width of the pronotum along midline" xlink:type="simple">PW</abbrev> = 0.756 (0.599–0.866); <abbrev xmlns:xlink="http://www.w3.org/1999/xlink" xlink:title="maximum width both elytra combined" xlink:type="simple">EW</abbrev> = 0.880 (0.693–1.019).</p><p>
              <italic>Body</italic> (Fig. <xref ref-type="fig" rid="F1">3</xref>): fusiform, compact, and robust; dorsal surface moderately glossy and pubescent, covered with small and inconspicuous micro-reticulation.</p><p>
              <italic>Color</italic> (Fig. <xref ref-type="fig" rid="F1">3</xref>): usually uniformly dark reddish brown to dark brown; elytra lighter; antennomeres I–IV lighter, but segments V to XI darker with numerous minute whitish setae; mouthparts and legs yellowish brown to dark reddish brown; apices of tergites III-V pale reddish brown transversely; pubescence yellowish brown to brown.</p><!--PageBreak--><p>
              <italic>Head</italic> (Fig. <xref ref-type="fig" rid="F1">3</xref>): subquadrate, slightly transverse (<abbrev xmlns:xlink="http://www.w3.org/1999/xlink" xlink:title="maximum width of the head" xlink:type="simple">HW</abbrev>/<abbrev xmlns:xlink="http://www.w3.org/1999/xlink" xlink:title="maximum length of the head" xlink:type="simple">HL</abbrev> = 1.17, n = 23), widest just behind base of eyes; setae on vertex rather dense, directed anteriomedially. Eyes: small, occupying approximately one third of head length, very slightly protruding laterally.</p><p>
              <italic>Antennae</italic> (Fig. <xref ref-type="fig" rid="F1">3</xref>): short, moderately shorter than head and pronotum combined; relatively thick, setaceous, becoming gradually and moderately broaden apically in segments V to X, with segment V elongate and segments VI to X clearly transverse; segment XI symmetrical, obtusely pointed at apex; approximate relative length of segments from basal to apex: 23: 16: 17: 10: 9: 9: 9: 9: 9: 9: 22.</p><p>
              <italic>Pronotum</italic> (Fig. <xref ref-type="fig" rid="F1">3</xref>): strongly convex above dorsally, transverse (<abbrev xmlns:xlink="http://www.w3.org/1999/xlink" xlink:title="maximum width of the pronotum along midline" xlink:type="simple">PW</abbrev>/<abbrev xmlns:xlink="http://www.w3.org/1999/xlink" xlink:title="maximum length of the pronotum" xlink:type="simple">PL</abbrev> = 1.43, n = 23), moderately longer than sutural length of elytra, widest around below of basal half, basal margin weakly rounded; pubescence in moderate length but thin, directed laterally and posterolaterally; micro-reticulation inconspicuous.</p><p>
              <italic>Elytra</italic> (Fig. <xref ref-type="fig" rid="F1">3</xref>): together, transverse, rather small, widest at middle; pubescence short, finely scattered densely, diverging posterolaterally in each elytron; dorsal surface moderately rough, shallowly impressed; posterolateral corner of each elytron moderately sinuate.</p><p>
              <italic>Abdomen</italic> (Fig. <xref ref-type="fig" rid="F1">3</xref>): first three visible tergites deeply impressed transversely at base; dorsal and ventral surface covered with setae rather sparsely.</p><p>
              <italic>Male</italic>. Tergite VIII (Fig. <xref ref-type="fig" rid="F6">27</xref>): basal suture not fully developed, suture partially disappeared laterally (Fig. <xref ref-type="fig" rid="F6">27</xref>: arrow 1); posterior margin very weakly serrate, insignificantly emarginate medially or truncate; dorsal surface covered with setae rather densely, with six macrosetae. Sternite VIII (Fig. <xref ref-type="fig" rid="F6">29</xref>): basal suture completely lost (Fig. <xref ref-type="fig" rid="F6">29</xref>: arrow 3); posterior margin rounded; ventral surface covered with short setae dense<!--PageBreak-->ly, with approximately eight macrosetae. Median lobe of aedeagus (Figs <xref ref-type="fig" rid="F6">31–33</xref>): narrowly elongate in lateral, and limuloid narrowly in parameral view; apical lobe slender and long, as long as basal capsule, moderately narrowing apically in lateral view, with deeply notched apex medially in parameral view (Fig. <xref ref-type="fig" rid="F6">33</xref>); without a protuberance at base of apical lobe; a pair of sclerites curved just above middle, long, approximately 2/3 length of apical lobe; flagellum developed, shorter than median lobe, without any coils at base.</p><p>
              <italic>Female</italic>. Tergite VIII (Fig. <xref ref-type="fig" rid="F6">28</xref>): basal suture not fully developed, suture partially disappeared laterally like male (see Fig. <xref ref-type="fig" rid="F6">27</xref>: arrow 1) or at most weakly developed (Fig. <xref ref-type="fig" rid="F6">28</xref>: arrow 2); posterior margin very weakly serrate or almost truncate; dorsal surface covered with setae densely, with six macrosetae. Sternite VIII (Fig. <xref ref-type="fig" rid="F6">30</xref>): basal suture completely lost like male (see Fig. <xref ref-type="fig" rid="F6">29</xref>: arrow 3); posterior margin rounded; ventral surface covered with setae densely, with approximately eight macrosetae. Spermatheca (Fig. <xref ref-type="fig" rid="F6">34</xref>): curved semi-circularly in lateral view; spermathecal head curved at middle; attachment of spermathecal duct inconspicuous; basal part of spermathecal stem moderate in size, clearly longer than spermathecal neck, with approximately three coils; each part of spermatheca entirely and very moderately sclerotized; inner wall of spermathecal head, coarsely striate irregularly.</p></tp:treatment-sec><tp:treatment-sec sec-type="Etymology"><title>Etymology.</title><p>The species name is dedicated to its collector, Mr. Takashi Watanabe (Kanagawa, Japan).</p></tp:treatment-sec><tp:treatment-sec sec-type="Distribution"><title>Distribution.</title><p>Only known from central Honshû, Japan (Kanagawa, Yamanashi, and Shizuoka Prefectures).</p></tp:treatment-sec><tp:treatment-sec sec-type="Bionomics"><title>Bionomics.</title><p>Most specimens were caught with flight interception traps (FIT).</p></tp:treatment-sec><tp:treatment-sec sec-type="Host records"><title>Host records.</title><p>No host record is available.</p></tp:treatment-sec><tp:treatment-sec sec-type="Remarks"><title>Remarks.</title><p>This new species is distinct among the species of <italic><tp:taxon-name><tp:taxon-name-part taxon-name-part-type="subgenus">Tinotus</tp:taxon-name-part></tp:taxon-name></italic>. In particular, reduced or non-developed basal sutures on tergite and sternite VIII of both sexes are notable character states (Figs <xref ref-type="fig" rid="F6">27–30</xref>). Furthermore, the apical lobe of the median lobe of male aedeagus, [i.e., deeply notched medially at apex in parameral view (Fig. <xref ref-type="fig" rid="F6">33</xref>)], is also a remarkable character state even among the subfamily. Since other morphological characters correspond fully to that of the subgenus <italic><tp:taxon-name><tp:taxon-name-part taxon-name-part-type="subgenus">Tinotus</tp:taxon-name-part></tp:taxon-name></italic>, we assign this species to <italic><tp:taxon-name><tp:taxon-name-part taxon-name-part-type="subgenus">Tinotus</tp:taxon-name-part></tp:taxon-name></italic> without hesitation.</p></tp:treatment-sec><tp:treatment-sec><!--Section generated to contain objects referenced in tp:taxon-treatment.--><fig id="F1" position="float" orientation="portrait"><label>Figures 1–3.</label><caption><p>Dorsal habitus of Japanese species of <tp:taxon-name><tp:taxon-name-part taxon-name-part-type="genus">Aleochara</tp:taxon-name-part> (<tp:taxon-name-part taxon-name-part-type="subgenus">Tinotus</tp:taxon-name-part>)</tp:taxon-name>: <bold>1</bold> <tp:taxon-name><tp:taxon-name-part taxon-name-part-type="genus">Aleochara</tp:taxon-name-part> (<tp:taxon-name-part taxon-name-part-type="subgenus">Tinotus</tp:taxon-name-part>) <tp:taxon-name-part taxon-name-part-type="species">morion</tp:taxon-name-part></tp:taxon-name> <bold>2</bold> <tp:taxon-name><tp:taxon-name-part taxon-name-part-type="genus">Aleochara</tp:taxon-name-part> (<tp:taxon-name-part taxon-name-part-type="subgenus">Tinotus</tp:taxon-name-part>) <tp:taxon-name-part taxon-name-part-type="species">eoa</tp:taxon-name-part></tp:taxon-name> <bold>3</bold> <tp:taxon-name><tp:taxon-name-part taxon-name-part-type="genus">Aleochara</tp:taxon-name-part> (<tp:taxon-name-part taxon-name-part-type="subgenus">Tinotus</tp:taxon-name-part>) <tp:taxon-name-part taxon-name-part-type="species">takashii</tp:taxon-name-part></tp:taxon-name>.</p></caption><graphic xmlns:xlink="http://www.w3.org/1999/xlink" xlink:href="zookeys-559-081-g001.jpg" position="float" orientation="portrait" xlink:type="simple" id="oo_76125.jpg"/></fig><fig id="F4" position="float" orientation="portrait"><label>Figures 12–19.</label><caption><p>
                  Terminalia of <tp:taxon-name><tp:taxon-name-part taxon-name-part-type="genus">Aleochara</tp:taxon-name-part> (<tp:taxon-name-part taxon-name-part-type="subgenus">Tinotus</tp:taxon-name-part>) <tp:taxon-name-part taxon-name-part-type="species">morion</tp:taxon-name-part></tp:taxon-name>: <bold>12</bold> tergite VIII of male <bold>13</bold> tergite VIII of female <bold>14</bold> sternite VIII of male <bold>15</bold> sternite VIII of female <bold>16</bold> median lobe of male aedeagus, lateral view <bold>17</bold> ditto, parameral view <bold>18</bold> apical lobe of paramerite <bold>19</bold> female spermatheca.</p></caption><graphic xmlns:xlink="http://www.w3.org/1999/xlink" xlink:href="zookeys-559-081-g004.jpg" position="float" orientation="portrait" xlink:type="simple" id="oo_76136.jpg"/></fig></tp:treatment-sec><ref-list><ref id="B35"><mixed-citation xmlns:xlink="http://www.w3.org/1999/xlink" xlink:type="simple">
          <person-group><name name-style="western"><surname>Klimaszewski</surname><given-names>J</given-names></name><name name-style="western"><surname>Pelletier</surname><given-names>G</given-names></name><name name-style="western"><surname>Sweeney</surname><given-names>J</given-names></name></person-group> (<year>2002</year>) <article-title>Genus <italic><tp:taxon-name><tp:taxon-name-part taxon-name-part-type="subgenus">Tinotus</tp:taxon-name-part></tp:taxon-name></italic> (<tp:taxon-name><tp:taxon-name-part taxon-name-part-type="order">Coleoptera</tp:taxon-name-part></tp:taxon-name>: <tp:taxon-name><tp:taxon-name-part taxon-name-part-type="family">Staphylinidae</tp:taxon-name-part></tp:taxon-name>, <tp:taxon-name><tp:taxon-name-part taxon-name-part-type="subfamily">Aleocharinae</tp:taxon-name-part></tp:taxon-name>) from America north of Mexico: review of the types, distribution records, and key to species.</article-title> <source>Canadian Entomologist</source> <volume>134</volume>(<issue>3</issue>): <fpage>281</fpage>–<lpage>298</lpage>. doi: <ext-link xlink:type="simple" ext-link-type="doi" xlink:href="10.4039/Ent134281-3">10.4039/Ent134281-3</ext-link></mixed-citation></ref></ref-list></tp:taxon-treatment>
